# Supplementary material for: Inflammatory response of mesenchymal stromal cells after in vivo exposure with selected trauma-related factors and polytrauma serum
Source: PLoS One. 2019 May 14;14(5):e0216862. doi: 10.1371/journal.pone.0216862 (PMC6516676; doi:10.1371/journal.pone.0216862)
Supplement: S1 Dataset — (XLSX) [file pone.0216862.s005.xlsx]

## Sheet: Table 1
	PostTrauma	TreatedBy	CL
S1	PTZ(NA)	PLP	CL7537
S2	PTZ(NA)	AB	CL7537
S3	PTZ(NA)	AB	CL7537
S4	PTZ(NA)	AB+CH	CL7537
S5	PTZ(NA)	AB+CL	CL7537
S6	PTZ(NA)	AB+IL1B	CL7537
S7	PTZ(NA)	PLP	CL7554
S8	PTZ(NA)	AB	CL7554
S9	PTZ(NA)	AB	CL7554
S10	PTZ(NA)	AB+CH	CL7554
S11	PTZ(NA)	AB+CL	CL7554
S12	PTZ(NA)	AB+IL1B	CL7554
S13	PTZ(NA)	PLP	CL7559
S14	PTZ(NA)	AB	CL7559
S15	PTZ(NA)	AB	CL7559
S16	PTZ(NA)	AB+CH	CL7559
S17	PTZ(NA)	AB+CL	CL7559
S18	PTZ(NA)	AB+IL1B	CL7559
S19	PTZ(NA)	24hPLP	CL7537
S20	PTZ(NA)	24hAB	CL7537
S21	PTZ(NA)	24hAB	CL7537
S22	PTZ(NA)	24hAB+CH	CL7537
S23	PTZ(NA)	24hAB+CL	CL7537
S24	PTZ(NA)	24hAB+IL1B	CL7537
S25	PTZ(NA)	24hPLP	CL7554
S26	PTZ(NA)	24hAB	CL7554
S27	PTZ(NA)	24hAB	CL7554
S28	PTZ(NA)	24hAB+CH	CL7554
S29	PTZ(NA)	24hAB+CL	CL7554
S30	PTZ(NA)	24hAB+IL1B	CL7554
S31	PTZ(NA)	24hPLP	CL7559
S32	PTZ(NA)	24hAB	CL7559
S33	PTZ(NA)	24hAB	CL7559
S34	PTZ(NA)	24hAB+CH	CL7559
S35	PTZ(NA)	24hAB+CL	CL7559
S36	PTZ(NA)	24hAB+IL1B	CL7559
S49	PTZ(NA)	AB	CL7537
S50	PTZ(NA)	AB	CL7537
S61	PTZ(NA)	AB	CL7554
S62	PTZ(NA)	AB	CL7554
S37	PTZ(NA)	AB	CL7559
S38	PTZ(NA)	AB	CL7559
S51	PT1(0h)	Pat02	CL7537
S52	PT1(0h)	Pat09	CL7537
S63	PT1(0h)	Pat10	CL7554
S64	PT1(0h)	Pat12	CL7554
S39	PT1(0h)	Pat13	CL7559
S53	PT2(4h)	Pat02	CL7537
S65	PT2(4h)	Pat09	CL7554
S66	PT2(4h)	Pat10	CL7554
S40	PT2(4h)	Pat12	CL7559
S41	PT2(4h)	Pat13	CL7559
S67	PT3(12h)	Pat02	CL7554
S68	PT3(12h)	Pat09	CL7554
S42	PT3(12h)	Pat10	CL7559
S43	PT3(12h)	Pat12	CL7559
S54	PT3(12h)	Pat13	CL7537
S69	PT4(24h)	Pat02	CL7554
S44	PT4(24h)	Pat09	CL7559
S45	PT4(24h)	Pat10	CL7559
S55	PT4(24h)	Pat12	CL7537
S56	PT4(24h)	Pat13	CL7537
S46	PT5(5d)	Pat02	CL7559
S47	PT5(5d)	Pat09	CL7559
S57	PT5(5d)	Pat10	CL7537
S58	PT5(5d)	Pat12	CL7537
S70	PT5(5d)	Pat13	CL7554
S48	PT6(10d)	Pat02	CL7559
S59	PT6(10d)	Pat09	CL7537
S60	PT6(10d)	Pat10	CL7537
S71	PT6(10d)	Pat12	CL7554
S72	PT6(10d)	Pat13	CL7554

## Sheet: Table 2
	S1	S2	S3	S4	S5	S6	S7	S8	S9	S10	S11	S12	S13	S14	S15	S16	S17	S18	S19	S20	S21	S22	S23	S24	S25	S26	S27	S28	S29	S30	S31	S32	S33	S34	S35	S36	S37	S38	S39	S40	S41	S42	S43	S44	S45	S46	S47	S48	S49
ENSG00000000003	703	631	641	597	574	494	582	544	612	547	516	519	636	506	539	443	495	465	742	590	563	699	613	619	650	528	673	679	690	824	724	530	578	699	684	761	678	623	680	677	749	759	672	678	723	726	673	666	703
ENSG00000000005	0	0	0	0	0	0	0	0	0	0	0	0	0	0	0	0	0	0	0	0	0	0	0	0	0	0	0	0	0	0	0	0	0	0	0	0	0	0	0	0	1	0	0	1	0	0	0	0	0
ENSG00000000419	1381	1264	1415	1633	1304	1509	1129	1201	1263	1559	1276	1525	1255	1211	1240	1194	1256	1328	970	908	914	990	1017	844	1036	1026	1043	974	1020	1115	991	944	909	988	1054	1072	1251	1211	1287	1231	1324	1296	1259	1236	1303	1385	1295	1282	1316
ENSG00000000457	250	233	247	299	237	285	178	219	202	254	186	263	221	202	187	209	232	216	246	190	197	234	214	217	234	211	182	211	186	236	224	195	219	262	282	331	210	195	174	215	240	244	203	267	227	233	213	214	212
ENSG00000000460	428	399	405	380	353	322	434	406	408	452	386	360	460	352	323	311	351	344	208	161	186	193	169	173	253	226	251	221	213	227	177	132	158	137	146	160	433	442	419	400	455	433	419	493	469	565	472	516	446
ENSG00000000938	0	0	1	0	1	0	0	0	0	0	0	0	0	0	0	0	0	0	4	1	0	1	0	0	0	0	0	0	0	2	0	0	0	1	0	0	0	0	0	1	0	0	0	0	0	1	0	0	0
ENSG00000000971	2561	2478	2780	5245	4143	4676	1913	2473	2522	4443	3505	4277	1718	1652	1673	3061	2536	3198	2983	1978	1968	3379	3108	3035	2436	2128	2170	3063	2766	3437	2051	1420	1485	2700	2318	3123	1255	1261	1422	1426	1477	1537	1593	1485	1448	1408	1443	1409	1631
ENSG00000001036	2501	2459	2630	2430	2252	2128	2181	2652	2812	2467	2413	2480	2176	2102	2239	1734	2022	2027	2575	2138	2089	2303	2342	2108	2904	2550	2965	2633	2670	2925	2265	1940	2103	2086	2247	2391	2383	2290	2619	2464	2687	2678	2598	2615	2570	2498	2589	2622	2530
ENSG00000001084	301	319	308	435	379	335	238	257	267	316	308	320	291	281	272	248	273	317	337	276	270	259	256	230	300	286	366	249	274	258	327	302	304	293	303	286	278	277	278	344	293	304	332	310	304	361	308	357	336
ENSG00000001167	1503	1780	1898	2043	1780	1805	1340	1819	1824	1885	1705	1871	1617	1939	1961	1788	1908	1999	1218	1108	1105	1141	1116	1013	1171	1154	1294	1162	1129	1330	1228	1181	1171	1237	1244	1390	1823	1822	1729	1671	1824	2048	1674	1945	1783	1508	1612	1669	1536
ENSG00000001460	264	201	172	89	109	102	295	260	257	180	184	164	283	236	222	149	148	168	263	204	221	208	172	168	323	336	353	201	257	242	320	279	308	250	274	257	327	307	331	327	381	345	330	410	358	438	420	377	284
ENSG00000001461	632	590	580	492	432	403	944	1048	988	844	797	776	686	661	652	434	486	503	880	910	898	872	887	731	967	1064	1276	844	1052	998	988	945	1033	961	1090	1095	766	795	808	910	968	928	868	1035	967	927	924	886	768
ENSG00000001497	1538	1514	1632	1596	1504	1417	1280	1480	1596	1557	1536	1573	1491	1492	1439	1309	1481	1507	1317	1217	1092	1164	1260	992	1274	1327	1411	1198	1287	1298	1156	1058	1104	1107	1120	1143	1239	1366	1428	1393	1404	1511	1407	1407	1398	1456	1416	1426	1408
ENSG00000001561	307	312	319	332	280	306	156	172	169	135	141	156	89	95	112	101	91	100	317	301	305	294	304	238	200	147	158	139	156	148	122	88	95	89	76	104	107	115	132	111	121	110	116	111	112	112	108	144	360
ENSG00000001617	408	403	444	396	393	308	350	405	398	397	343	363	156	154	165	118	135	148	387	382	378	488	494	409	343	315	396	465	463	581	194	143	184	178	190	239	189	185	203	167	235	228	161	186	204	186	212	191	533
ENSG00000001626	0	0	1	0	0	1	0	0	0	1	1	0	0	0	0	0	0	0	0	0	0	0	0	0	1	0	0	0	0	0	0	0	0	0	0	2	0	0	0	0	0	0	0	0	0	0	0	0	0
ENSG00000001629	2669	2291	2391	2345	1986	2147	2149	2422	2425	2317	2235	2232	2237	2089	2037	1659	1907	1916	2864	2493	2378	2395	2519	2025	2701	2478	2538	2144	2389	2488	2838	2441	2500	2446	2692	2729	1966	1898	2137	2168	2426	2138	2286	2314	2307	2382	2213	2366	2270
ENSG00000001630	234	174	191	159	142	127	167	153	189	130	141	142	188	153	144	105	141	129	285	245	250	183	228	154	235	213	231	155	149	182	225	226	214	165	212	189	158	184	141	152	156	206	165	135	173	180	191	212	163
ENSG00000001631	957	836	861	956	840	862	848	900	898	895	860	855	916	857	783	710	811	761	730	616	618	681	640	539	781	661	764	617	664	731	725	653	676	663	723	710	769	699	765	878	882	799	841	842	763	945	1013	983	818
ENSG00000002016	354	330	298	306	308	288	268	282	312	323	296	284	284	236	246	187	230	221	257	181	187	191	214	160	237	189	202	207	207	216	202	145	181	170	168	197	192	185	192	200	203	227	211	234	221	230	193	235	200
ENSG00000002079	8	4	8	5	2	3	6	2	3	2	1	0	2	3	2	4	0	4	5	1	2	1	0	0	6	1	2	2	0	4	3	0	0	1	0	1	2	2	2	1	1	0	0	1	3	0	1	0	4
ENSG00000002330	571	551	572	550	448	462	468	475	542	508	489	467	482	466	468	399	442	418	661	555	528	499	485	419	614	543	586	429	528	550	597	501	497	426	487	497	571	566	607	589	652	666	604	623	626	549	644	626	584
ENSG00000002549	1813	1740	1986	2313	1831	1919	1493	1674	1812	1779	1636	1691	1809	1797	1825	1721	1771	1881	1740	1177	1253	1138	1302	1071	1537	1371	1552	1210	1273	1298	1726	1336	1375	1292	1391	1352	2023	1916	1948	2253	1880	2133	2402	1952	1927	2009	1966	2311	1875
ENSG00000002586	0	0	0	0	0	0	0	0	0	0	0	0	0	0	0	0	0	0	0	0	0	0	0	0	0	0	0	0	0	0	0	0	0	0	0	0	0	0	0	0	0	0	0	0	0	0	0	0	0
ENSG00000002587	8	11	9	2	0	3	10	11	10	1	0	1	10	11	8	6	4	4	13	5	6	0	0	0	25	9	11	1	2	2	26	14	24	3	9	6	15	11	10	7	15	6	6	7	9	6	11	3	11
ENSG00000002726	0	0	0	0	0	0	0	0	0	0	0	0	0	0	0	0	0	0	0	0	0	0	0	0	0	0	0	0	0	0	0	0	0	0	0	0	0	0	0	0	0	0	0	0	0	0	0	0	0
ENSG00000002745	0	6	3	27	14	28	2	5	3	6	5	3	3	2	6	13	6	24	5	3	4	63	23	67	10	3	3	7	8	15	4	4	3	49	41	72	0	3	0	2	0	1	3	3	2	1	1	2	3
ENSG00000002746	22	14	17	10	8	11	8	10	2	9	6	7	6	5	13	1	2	6	20	14	25	26	37	30	23	11	11	20	17	25	18	6	12	16	15	18	9	15	7	22	17	15	17	14	22	9	14	14	22
ENSG00000002822	866	832	829	699	710	605	698	843	1016	796	783	782	780	833	838	579	763	692	835	847	830	734	804	633	834	848	1058	713	761	916	874	849	877	677	866	790	928	981	956	947	1007	1091	962	1015	1033	980	1052	1025	923
ENSG00000002834	20406	20974	22275	15560	16388	13591	14308	17897	18790	12359	14252	12692	19342	20039	19900	12379	16605	14807	18731	21200	20541	19468	21217	17224	16708	19450	21891	15062	17686	17463	18198	21242	21774	18786	22041	20928	19824	19887	22350	23494	25357	22790	23219	24296	23789	24907	24318	24220	20740
ENSG00000002919	959	913	945	989	919	890	802	962	947	890	879	784	885	877	894	754	834	798	852	776	827	842	793	667	830	798	860	700	755	722	762	700	731	655	741	716	919	967	993	1009	1033	1037	1031	1026	1070	1210	1175	1257	1011
ENSG00000002933	1	0	0	0	0	0	0	0	0	0	0	0	0	0	0	0	0	0	0	0	0	0	0	0	0	0	0	0	0	0	0	0	0	0	0	0	0	0	0	0	0	0	0	0	0	0	0	0	0
ENSG00000003056	2381	2398	2447	2787	2484	2443	2138	2488	2540	2577	2530	2631	2319	2399	2440	2277	2381	2560	2100	1974	1979	2218	2216	1940	2141	2110	2324	2169	2262	2346	1961	2070	2129	2194	2257	2302	2442	2466	2614	2588	2634	2693	2540	2634	2626	2693	2673	2825	2646
ENSG00000003096	142	122	141	75	60	69	46	48	46	37	29	37	51	43	31	16	18	16	69	44	55	24	25	22	41	27	22	16	8	18	29	30	28	19	21	12	44	48	57	61	61	67	60	64	61	55	64	82	121
ENSG00000003137	6	9	9	3	7	7	2	17	15	3	14	3	10	17	14	4	10	10	4	6	2	1	3	5	4	5	13	2	3	1	3	8	6	4	3	0	6	7	12	44	41	31	78	44	43	30	47	21	9
ENSG00000003147	18	8	9	11	5	13	2	3	4	4	1	2	0	2	0	2	1	1	20	26	17	23	17	34	1	2	4	7	1	3	4	6	3	5	3	3	3	1	3	3	3	1	1	2	2	2	2	2	4
ENSG00000003249	101	68	69	50	43	40	40	32	36	14	23	25	103	83	63	63	53	60	203	73	78	53	52	35	104	51	54	20	24	24	190	81	80	41	54	38	50	72	70	68	68	60	69	81	67	67	58	65	73
ENSG00000003393	1250	1329	1335	1085	1182	911	1007	1250	1200	989	1056	1000	1316	1207	1153	860	1052	1025	1402	1174	1174	1003	1096	907	1200	1120	1268	941	1102	1039	1222	1063	1209	1000	1196	1148	998	1008	1097	1108	1220	1122	1075	1237	1171	1237	1122	1281	1113
ENSG00000003400	21	24	24	17	18	15	8	1	9	7	6	9	9	11	6	9	10	12	36	21	32	55	42	39	14	18	27	17	20	25	15	14	17	23	23	40	6	14	1	12	14	8	9	10	8	7	2	12	14
ENSG00000003402	1911	1928	2029	6190	3967	5326	1456	2156	2013	5414	3607	5301	1801	1835	1813	4512	3434	5292	1550	1664	1526	2946	2561	2517	1450	1595	1713	2212	2147	2516	1420	1287	1271	2358	2230	2653	1381	1405	1303	1482	1481	1347	1593	1394	1390	1824	1749	1741	1533
ENSG00000003436	603	545	640	1524	923	1388	443	572	614	1782	987	1688	413	492	433	750	498	707	658	331	356	579	467	568	632	408	534	702	565	758	465	168	188	367	268	414	393	360	353	360	346	378	345	374	376	407	374	402	740
ENSG00000003509	353	331	381	359	310	291	264	289	313	322	319	333	351	319	305	242	296	333	351	322	305	318	285	285	341	275	285	254	282	260	350	287	276	312	304	326	233	231	235	265	264	264	238	261	265	255	250	259	228
ENSG00000003756	1922	1988	2036	2255	1926	1908	1497	1786	1837	2019	1764	1979	1896	1901	1880	1593	1787	1864	2168	1719	1704	1834	1907	1623	1869	1555	1698	1575	1453	1634	2040	1645	1750	1730	1917	1914	1021	1058	1175	1186	1315	1226	1341	1280	1224	1203	1183	1287	1089
ENSG00000003987	26	28	22	43	27	27	34	37	31	48	36	43	56	31	36	22	30	34	27	19	22	19	23	27	32	20	35	41	28	25	18	15	18	23	27	23	23	31	32	24	30	12	27	26	22	30	30	34	41
ENSG00000003989	36	32	36	1660	327	1360	56	75	70	1273	375	1203	46	36	61	419	129	439	25	14	18	292	68	226	37	30	27	231	72	265	25	17	16	55	27	68	50	54	45	69	36	50	66	44	69	115	108	88	67
ENSG00000004059	1753	1714	1820	1756	1551	1444	1278	1534	1717	1567	1446	1480	1661	1570	1573	1217	1415	1508	1987	1742	1699	1410	1502	1226	1677	1658	1931	1333	1543	1475	1742	1699	1609	1397	1650	1641	1714	1721	1845	1856	1969	1949	1904	1947	1946	1911	1956	1845	1609
ENSG00000004139	186	160	161	140	118	99	133	179	172	124	119	160	225	202	188	116	155	159	220	217	191	209	203	169	157	131	190	132	169	189	267	228	203	209	230	250	154	183	162	176	182	181	186	180	217	189	190	188	136
ENSG00000004142	3465	3670	3748	3489	3103	2893	3146	3789	3854	3363	3187	3268	3488	3452	3510	2740	3194	3228	3697	3363	3466	2989	3372	2746	3648	3594	3992	2942	3395	3382	3414	3415	3618	3090	3574	3385	3729	3843	4135	3916	4038	4277	4060	4172	4188	3826	4050	4220	3876
ENSG00000004399	6816	5832	5984	3561	3943	3021	5272	5672	5676	3564	3789	3379	6781	5841	5553	2787	3845	3415	7017	6793	6630	5621	5888	4800	5898	5937	6461	5926	5584	6746	7210	6958	7122	6253	7220	6994	4451	4808	5102	5217	5089	4872	5878	4941	5363	5207	5573	5867	4541
ENSG00000004455	2484	2329	2396	2345	2107	2147	2127	2288	2419	2296	2060	2174	2189	2194	2042	1777	1946	2018	2456	2313	2147	2232	2485	2172	2393	2368	2742	2258	2432	2447	2085	2187	2166	1926	2236	2252	2287	2181	2438	2325	2451	2424	2372	2408	2461	2360	2367	2537	2333
ENSG00000004468	0	1	0	2	1	1	0	0	2	2	0	0	1	0	0	0	1	0	1	0	0	2	1	2	1	0	0	1	0	1	0	0	0	0	0	0	0	1	0	0	0	0	0	0	0	3	0	0	0
ENSG00000004478	2314	2579	2713	2326	2186	2074	2208	2688	2822	2393	2393	2488	2482	2809	2640	2071	2468	2401	1977	1769	1693	1910	1812	1691	2193	1868	2190	1941	2066	2251	2078	1813	1925	1778	1895	1978	2755	2687	2913	2725	2655	2800	2626	2964	2742	2664	2736	2835	2810
ENSG00000004487	4208	3520	3789	3854	3390	3315	3547	3633	3789	3767	3464	3563	3690	3082	3178	2907	2916	3258	3466	2971	2821	2763	2919	2485	3136	2849	3320	2594	2864	3028	3000	2471	2793	2593	2878	3058	3450	3463	3700	3617	3979	3759	3876	3918	4057	3906	3980	4010	3924
ENSG00000004534	2125	1943	2013	2198	1932	1888	1911	2122	2166	2327	2038	2328	1886	1835	1796	1719	1705	1867	2332	1768	1748	1888	1911	1722	2245	1849	2198	1955	1954	2133	2155	1641	1789	1893	1981	2137	1073	1121	980	1075	1206	1057	1179	1120	1155	1278	1246	1185	1082
ENSG00000004660	275	344	343	344	326	276	275	360	315	368	333	351	326	365	347	275	259	293	429	488	462	330	392	273	468	566	642	350	439	372	484	551	604	372	560	394	329	347	293	321	308	408	295	369	359	241	272	333	289
ENSG00000004700	3475	3555	3769	4071	3510	3574	3195	3444	3792	3896	3502	3628	3162	3234	3172	3015	3131	3437	3019	2403	2467	2458	2492	2136	2959	2735	2931	2454	2471	2813	2397	2093	2239	2112	2168	2177	3367	3325	3379	3299	3539	3583	3536	3438	3378	3573	3409	3271	3815
ENSG00000004766	501	447	538	410	415	379	469	542	521	460	443	461	466	427	451	362	399	416	513	414	420	389	412	371	542	444	497	395	477	437	457	417	495	398	457	450	448	447	521	628	611	603	554	603	599	632	568	612	532
ENSG00000004776	346	341	303	285	305	237	240	230	284	202	231	199	390	420	358	261	332	329	343	330	310	158	176	133	391	313	351	149	189	163	547	405	414	211	315	224	405	380	458	466	437	444	469	435	478	429	424	410	331
ENSG00000004777	569	589	562	445	497	398	488	575	541	475	527	554	605	635	601	463	540	501	492	389	368	327	383	305	525	483	480	342	339	379	381	311	330	252	309	259	200	197	178	242	244	178	245	221	253	202	244	200	176
ENSG00000004779	1448	1423	1439	1589	1382	1399	1258	1427	1526	1495	1368	1420	1490	1354	1370	1225	1285	1392	1198	1115	1050	1234	1120	1118	1207	1240	1384	1193	1262	1375	1109	1024	1202	1087	1200	1223	1535	1563	1635	1581	1606	1613	1595	1608	1687	1646	1643	1677	1559
ENSG00000004799	253	105	114	129	117	96	119	77	82	183	127	145	119	64	52	69	38	71	102	78	72	93	88	80	72	71	59	92	85	75	81	62	67	92	72	107	89	91	129	1030	138	180	647	118	426	173	85	191	72
ENSG00000004809	0	0	0	0	1	0	0	0	0	0	0	0	0	0	0	0	0	0	0	0	0	0	0	0	0	0	0	0	0	0	0	0	0	0	0	0	0	0	0	1	0	0	0	0	0	0	0	0	0
ENSG00000004838	25	23	40	20	23	17	25	30	22	19	16	14	22	11	11	11	15	9	27	26	28	20	24	23	25	31	30	18	16	17	24	29	24	15	19	18	12	14	18	9	16	8	21	14	18	20	16	17	14
ENSG00000004846	0	0	0	0	1	0	0	0	0	0	0	0	0	0	0	0	0	1	0	0	0	0	0	0	0	0	0	1	0	0	0	1	0	0	0	0	1	0	0	0	0	0	0	0	0	0	0	0	0
ENSG00000004848	0	0	0	1	0	0	0	0	0	2	0	0	0	0	0	0	0	0	0	0	0	0	0	0	0	0	0	0	0	0	0	0	0	0	0	0	0	0	0	0	0	0	0	0	0	0	0	0	0
ENSG00000004864	850	776	806	916	770	761	786	844	900	949	850	942	899	821	826	721	802	806	924	776	717	773	853	702	979	857	892	767	837	903	793	713	767	745	821	821	1043	1021	1036	983	1063	1071	1034	1116	1164	1173	1159	1144	1089
ENSG00000004866	591	507	569	556	459	473	524	535	536	522	471	562	532	488	478	404	458	469	515	497	443	508	530	421	435	470	521	479	462	554	454	443	478	513	506	527	521	489	544	503	589	592	585	552	531	653	589	634	588
ENSG00000004897	4512	4202	4299	4828	4268	4418	4196	4508	4798	4886	4495	4581	4351	3981	3890	4001	3992	4214	3809	3418	3247	3823	3537	3276	3821	3344	3891	3522	3613	3945	3521	3188	3279	3465	3475	3685	4940	4369	4635	4525	5114	4505	4533	5190	4844	5415	5056	5435	5578
ENSG00000004939	0	0	0	0	0	0	0	0	0	0	0	0	0	0	0	0	0	0	0	0	0	0	0	0	0	0	0	0	0	0	0	0	0	0	0	0	0	0	0	0	0	0	0	0	0	0	0	0	0
ENSG00000004948	0	0	0	1	0	0	0	0	0	0	0	0	0	0	0	0	0	0	0	0	0	0	0	0	0	0	0	0	0	0	0	0	0	1	0	0	0	0	0	0	0	0	0	2	0	0	1	0	0
ENSG00000004961	1082	1088	1111	1551	1191	1375	982	1013	1093	1311	1197	1323	992	942	904	1146	1108	1346	829	911	859	901	984	829	720	879	1031	847	1011	1002	713	858	877	925	947	1067	1134	1088	1103	1051	1180	1171	1129	1195	1190	1269	1205	1273	1299
ENSG00000004975	945	1030	1055	887	871	718	784	974	1053	862	868	844	964	1037	969	673	892	794	1167	830	817	697	759	603	1128	1008	1066	802	809	871	1146	872	895	742	881	831	751	926	858	986	983	943	990	957	1035	856	909	958	798
ENSG00000005001	11	0	4	1	3	7	8	2	0	0	1	1	8	4	5	2	1	1	10	1	0	0	2	0	2	1	0	0	0	0	0	1	0	0	0	0	1	1	1	1	0	0	0	1	0	0	0	0	0
ENSG00000005007	4730	4608	4649	4768	4234	3846	3931	4498	4478	4342	4174	4143	4637	4139	4049	3473	3870	4033	3162	3139	2944	2786	2954	2437	2944	3083	3446	2499	2689	2829	2936	2722	2842	2379	2695	2697	4473	4612	4352	4535	4728	4714	4674	4757	4669	4990	5215	5412	4447
ENSG00000005020	898	771	803	717	666	622	794	860	891	717	751	747	865	807	791	640	699	710	1029	867	825	853	824	748	1155	933	1067	854	912	1063	1235	1092	1087	1058	1053	1162	883	798	884	888	1034	834	945	1007	980	980	906	899	987
ENSG00000005022	7292	7351	7783	7334	6762	6268	6082	7303	7611	6817	6851	6694	7127	7211	7211	5797	6692	6596	6418	5407	5275	4795	5130	4356	6419	6076	6965	4742	5579	5435	5797	5433	5768	4476	5231	4960	8085	8155	8625	7746	8166	8961	7996	8599	8116	8139	8393	8549	8452
ENSG00000005059	999	884	960	776	693	628	837	950	995	766	786	794	800	779	806	541	676	622	1088	762	723	630	686	574	1010	721	840	494	559	582	808	599	605	402	525	457	926	870	1025	1025	991	1037	1079	1095	1004	1032	956	1032	1024
ENSG00000005073	190	197	209	213	168	172	188	210	259	191	173	205	224	214	214	139	150	173	98	111	126	115	145	80	106	152	174	103	127	107	102	161	137	122	145	140	281	278	337	309	348	346	341	353	380	310	345	340	191
ENSG00000005075	527	549	555	591	501	452	448	601	639	568	603	540	503	499	458	362	477	497	491	442	456	448	461	428	533	556	648	517	538	499	421	402	435	388	438	450	506	527	525	603	607	581	626	562	553	581	574	576	445
ENSG00000005100	2042	1999	1946	2319	1971	1981	1866	2263	2250	2283	2214	2205	2091	2076	2050	1743	1966	2091	1476	1461	1384	1369	1519	1225	1591	1573	1797	1307	1536	1540	1432	1408	1436	1126	1314	1321	1793	1847	1805	1816	1821	1867	1914	1924	1873	1962	2077	2024	1951
ENSG00000005102	6	2	4	11	7	5	3	0	1	5	3	2	3	1	1	7	3	9	3	4	5	11	22	16	2	2	5	8	14	7	1	2	3	11	25	7	1	2	1	1	4	1	1	1	4	1	0	1	2
ENSG00000005108	1	1	0	0	1	0	0	0	0	1	0	0	1	0	1	0	1	0	0	0	0	0	0	0	1	0	0	0	0	0	0	3	1	2	1	0	1	0	0	2	1	0	1	0	0	0	0	0	0
ENSG00000005156	907	915	959	1116	932	924	729	859	897	1044	829	966	785	774	767	772	817	902	935	995	977	928	1067	811	764	1049	1192	860	978	930	758	1008	1076	919	1070	1067	721	799	834	923	875	971	927	887	994	848	910	921	823
ENSG00000005175	1061	937	961	1081	932	896	911	922	974	1033	1031	982	989	822	894	893	900	989	922	781	768	766	802	716	854	805	895	726	810	880	808	743	813	814	789	841	948	1001	945	923	1025	997	990	956	946	1075	1065	1103	1096
ENSG00000005187	6	2	4	4	4	3	3	8	2	5	4	4	7	4	7	4	3	6	6	4	7	7	5	4	7	8	8	9	0	5	13	5	4	4	12	10	7	6	6	10	6	6	12	10	11	7	9	6	3
ENSG00000005189	279	236	207	191	202	183	209	203	214	182	138	144	210	188	186	118	143	149	183	173	159	146	153	139	168	176	202	164	174	181	128	120	100	99	94	114	151	166	157	163	192	181	164	166	219	175	190	175	248
ENSG00000005194	1328	1263	1319	1200	1159	1016	1159	1256	1311	1169	1170	1226	1404	1283	1256	1030	1173	1254	1169	974	862	945	914	773	974	1006	1175	867	946	1049	1002	917	962	877	954	920	1412	1404	1417	1351	1445	1427	1382	1466	1536	1528	1538	1639	1364
ENSG00000005206	1410	1246	1305	1440	1299	1132	1038	1132	1167	1295	1210	1291	1250	1309	1233	1026	1193	1154	1538	1374	1360	1517	1505	1224	1187	1152	1279	1264	1258	1451	1328	1108	1124	1258	1437	1453	579	599	679	631	707	645	710	682	679	618	708	650	488
ENSG00000005238	1143	1132	1126	1274	1033	1035	950	1058	1048	1117	1039	1069	1149	1113	1034	973	930	1065	1330	1434	1408	1752	1797	1479	1135	1316	1361	1488	1548	1672	1305	1579	1576	1959	2111	2321	916	978	966	944	1075	931	965	1105	883	1010	1107	1106	907
ENSG00000005243	1279	1191	1206	1093	1094	975	879	1043	1151	928	890	941	965	927	908	716	872	845	1189	1324	1333	1162	1168	987	1047	1093	1268	948	1022	1067	973	1019	1081	1066	1225	1095	975	942	1136	1044	1132	1155	1064	1144	1115	1060	991	1050	990
ENSG00000005249	255	273	255	205	190	188	167	197	190	129	147	139	193	228	221	134	158	144	189	132	125	93	91	89	177	108	123	78	82	78	138	116	100	64	79	92	201	185	190	182	210	183	208	218	195	190	205	197	339
ENSG00000005302	875	911	961	1002	931	897	830	999	972	970	901	958	800	885	813	765	757	819	879	760	744	851	843	733	868	806	919	807	842	899	817	779	793	776	965	926	848	869	885	926	953	836	1011	1007	949	1054	964	977	914
ENSG00000005339	3090	2524	2525	2901	2764	2585	2476	2879	2743	3005	2716	2889	2871	2616	2569	2317	2612	2640	2938	2727	2680	2650	2734	2266	2702	2712	3036	2564	2840	2961	3150	2916	2933	2774	3287	3138	1830	1935	2160	2287	2654	2115	2355	2293	2476	2580	2679	2698	1945
ENSG00000005379	70	75	62	30	44	35	44	48	59	24	36	28	79	77	61	27	32	27	161	120	129	106	107	105	94	78	79	68	70	82	185	122	96	99	107	86	22	26	33	27	38	32	25	36	33	27	38	31	15
ENSG00000005381	0	0	0	0	0	0	0	0	0	0	0	0	0	0	0	0	0	0	0	0	0	0	0	0	0	0	0	0	0	0	0	0	0	0	1	2	0	0	0	0	0	0	0	0	0	0	0	0	0
ENSG00000005421	0	0	0	0	0	0	0	0	0	0	0	1	0	0	0	0	0	0	0	0	0	0	0	0	0	0	0	0	0	0	0	0	0	0	0	1	0	0	0	1	0	0	0	0	0	0	0	0	0
ENSG00000005436	459	394	387	333	380	322	423	428	426	389	385	366	365	331	346	285	293	306	426	324	320	289	312	287	462	348	421	317	325	353	368	254	303	243	295	264	314	302	360	289	287	273	303	312	362	280	331	324	435
ENSG00000005448	652	629	686	692	565	534	427	560	575	512	520	543	589	576	567	472	512	562	769	544	480	683	606	545	712	614	630	602	647	692	669	514	523	565	667	614	556	584	591	623	649	664	609	669	633	598	627	637	604
ENSG00000005469	561	512	473	372	304	297	436	462	426	331	371	371	451	355	401	251	293	309	510	405	390	301	356	312	488	408	461	314	345	338	441	328	373	324	378	394	388	360	381	419	455	453	414	473	383	440	457	417	444
ENSG00000005471	0	0	0	0	0	0	0	1	0	1	0	2	1	0	0	0	0	1	1	0	2	1	0	0	0	0	3	0	0	0	0	0	0	0	0	1	0	0	0	0	1	0	0	0	0	1	1	0	1
ENSG00000005483	2616	2275	2427	2759	2288	2336	2216	2363	2396	2375	2181	2318	2206	2205	2144	1847	1923	1970	2719	2190	2008	1959	2080	1831	2688	2032	2263	1760	1855	2019	2437	1988	2040	1895	2191	2101	1439	1499	1672	1633	1692	1483	1629	1718	1610	1589	1675	1618	1599
ENSG00000005486	990	952	1007	934	920	837	826	1053	1023	974	919	888	901	930	883	747	878	866	1171	1041	1053	1153	1111	979	1205	1080	1221	1167	1122	1291	1148	1042	1023	1052	1164	1141	821	857	950	939	909	1041	952	980	1017	842	935	985	976
ENSG00000005513	4	6	8	1	1	2	4	3	5	5	3	6	3	5	7	2	3	3	1	1	0	0	2	0	1	0	0	0	1	0	0	0	1	0	1	0	1	1	0	0	2	0	2	0	0	1	3	1	6
ENSG00000005700	3167	3119	3221	4236	3362	3842	2869	3425	3376	4174	3561	3854	2976	2892	2825	3174	2776	3250	3172	3076	2888	3537	3445	3130	2951	2979	3356	3329	3498	3615	3020	3032	3147	3652	3762	3750	2902	2925	2912	3012	3376	3087	3111	3272	3155	3314	3034	3203	3220
ENSG00000005801	461	490	458	530	508	507	370	437	465	492	429	475	414	438	409	382	434	462	463	404	419	421	380	383	398	398	438	394	351	407	370	347	388	361	373	398	332	348	341	301	324	339	310	316	318	304	317	329	335
ENSG00000005810	1915	1330	1381	1558	1367	1329	1528	1796	1582	1737	1621	1494	1732	1367	1269	1130	1218	1195	1807	1344	1454	1345	1487	1210	1779	1625	1854	1641	1653	1843	2095	1779	1946	1735	2124	1947	1211	1301	1420	1564	1711	1588	1890	1896	1946	2007	2055	2233	1309
ENSG00000005812	1796	1816	1706	1931	1577	1652	1375	1614	1643	1594	1545	1602	1466	1446	1427	1329	1401	1398	1724	1538	1491	1517	1550	1409	1746	1381	1573	1222	1278	1378	1657	1500	1575	1432	1531	1530	1486	1367	1783	1691	1956	1623	1701	1715	1631	1984	1689	1939	1971
ENSG00000005844	0	0	0	2	0	1	0	0	0	1	1	2	0	0	1	1	1	0	2	1	0	0	0	0	0	0	0	1	0	0	0	2	1	0	0	1	0	2	0	1	1	1	0	0	0	1	0	1	2
ENSG00000005882	241	187	202	203	184	186	115	125	122	119	119	139	177	171	147	126	161	147	310	291	279	284	305	226	183	199	201	201	210	251	312	267	240	324	350	364	146	130	211	212	206	212	201	181	232	131	175	166	134
ENSG00000005884	6251	5952	6240	3237	3513	2766	4797	5651	5973	2915	3484	2878	5830	5844	5429	2611	3740	3237	8347	7623	7356	4211	5566	3661	8811	8462	9292	3369	5207	3898	8003	7435	7479	3272	5212	3733	4930	5127	4986	4490	5135	5123	4559	5242	4796	4439	4755	4969	5823
ENSG00000005889	1257	1262	1249	1634	1298	1304	637	777	759	807	752	808	730	764	720	666	701	738	1261	1139	1188	1332	1268	1132	754	713	790	742	731	866	716	664	733	817	785	859	677	659	779	708	828	814	735	821	741	765	749	787	1435
ENSG00000005893	5299	4949	5119	5568	4792	4836	4248	4693	5002	5409	4785	5096	4269	4184	4186	3934	3840	4289	5566	4514	4422	4684	4766	4111	5563	5037	5555	5158	5090	5624	4895	4356	4457	4549	4855	5136	4475	4180	4804	4586	4771	4784	4849	4872	4843	5023	4638	4790	5397
ENSG00000005955	2427	2358	2536	3097	2627	2698	2008	2277	2426	2796	2406	2484	2149	2145	2139	1975	2150	2301	2517	2154	2247	2509	2495	2238	2371	2142	2383	2202	2152	2436	2142	1860	2064	2281	2182	2439	1809	1906	1957	1975	1980	1984	1995	1920	1946	2331	2119	2197	1917
ENSG00000005961	0	2	1	2	1	0	0	0	0	1	1	2	1	0	0	1	3	1	4	1	4	5	4	1	2	2	1	3	1	3	3	2	0	0	0	2	0	0	0	1	0	1	2	0	0	0	1	0	2
ENSG00000005981	0	0	0	1	0	0	0	0	0	0	0	0	0	0	0	0	0	0	0	0	0	0	0	0	0	0	0	0	0	0	0	1	0	0	0	0	0	0	0	0	1	0	0	0	0	0	0	0	0
ENSG00000006007	2055	1715	1992	1852	1784	1493	1746	1794	2000	1849	1716	1682	1787	1744	1608	1313	1507	1612	2029	1615	1483	1788	1789	1488	1871	1645	1761	1719	1736	1868	1855	1401	1499	1732	1716	1878	1910	1845	2118	2070	2172	2232	2157	2178	2166	2155	2008	2125	2061
ENSG00000006015	973	912	940	852	785	759	656	787	863	716	769	725	809	777	777	633	761	716	866	848	806	851	795	703	852	890	948	849	834	946	836	759	746	656	794	784	618	633	712	651	702	747	708	650	699	616	680	718	617
ENSG00000006016	864	687	726	671	642	508	1189	1221	1189	1066	1054	1076	485	373	355	283	298	354	451	506	453	288	305	290	641	694	884	623	574	664	242	275	268	153	209	184	370	408	363	377	371	405	365	381	337	356	348	449	601
ENSG00000006025	297	294	303	220	219	190	190	235	235	182	161	143	274	333	314	166	221	193	445	363	338	311	340	260	312	276	258	269	240	276	397	307	357	312	422	400	84	61	83	106	102	90	79	86	105	82	67	83	60
ENSG00000006042	2505	2251	2265	2257	2015	1950	1676	1839	1813	1844	1680	1756	2097	1833	1773	1658	1711	1916	2520	1522	1488	1499	1581	1389	1766	1274	1418	1303	1233	1486	2170	1262	1383	1401	1468	1553	1912	1873	2118	1984	2225	2224	2139	2230	2137	2203	2076	2192	1978
ENSG00000006047	0	1	0	0	0	1	1	0	0	0	0	0	0	1	0	0	0	1	0	0	0	0	0	0	0	0	1	0	1	0	1	0	0	0	0	0	0	2	1	0	1	0	1	0	3	0	2	0	0
ENSG00000006059	0	0	1	0	0	0	0	0	0	0	0	0	0	0	0	0	0	0	0	0	0	0	0	0	0	0	0	0	0	0	0	0	0	0	0	0	0	0	0	0	0	0	0	0	0	0	0	0	0
ENSG00000006062	407	518	584	204	213	163	345	513	518	204	258	193	455	529	517	163	238	197	449	453	436	158	204	133	671	567	567	162	243	195	755	475	440	139	238	210	380	422	381	335	475	333	353	419	393	352	365	374	496
ENSG00000006071	0	0	0	0	1	0	0	0	0	0	0	0	0	0	0	1	0	0	0	0	0	0	0	0	0	0	0	0	0	0	0	0	0	0	0	0	0	0	0	0	0	0	0	2	0	0	0	0	0
ENSG00000006074	0	0	0	0	0	0	0	0	0	0	0	0	0	0	0	0	0	0	0	0	0	0	0	0	0	0	0	0	0	0	0	0	0	0	0	0	0	0	0	0	0	0	0	0	0	0	0	0	0
ENSG00000006075	0	0	0	0	0	5	0	0	0	1	1	0	0	0	0	2	1	1	0	0	0	0	0	0	0	0	0	0	0	0	0	0	0	0	0	0	0	0	0	0	0	0	0	0	0	0	0	0	0
ENSG00000006114	1233	1165	1180	1293	1134	1171	905	1148	1013	1075	1025	992	1114	1038	1099	891	1010	1072	1315	1050	1030	1030	1083	854	901	878	991	932	943	995	1105	1065	1090	1174	1236	1290	1000	1023	1191	1158	1284	1311	1218	1292	1237	1224	1213	1257	965
ENSG00000006116	0	0	0	0	0	0	0	0	0	0	0	0	0	0	0	0	0	0	0	0	0	0	0	0	0	0	0	0	0	0	0	0	0	0	0	0	0	0	0	0	0	0	0	0	0	0	0	0	0
ENSG00000006118	1153	1202	1280	3643	3059	2934	959	1187	1364	3500	2891	3539	1165	1242	1141	3016	3032	3513	1176	1053	1018	6512	4704	5384	994	1193	1344	7089	4867	8110	1121	1006	1027	6633	4397	7514	877	1006	849	831	885	923	869	921	931	911	915	945	837
ENSG00000006125	7461	6731	7030	6718	6077	5872	5980	6866	6966	6328	6128	6123	6789	6077	6123	5203	5689	5990	8192	6827	6718	5711	6424	4989	7102	6669	7659	5057	5840	5599	7196	6440	6633	5385	6405	5908	6920	6857	7420	7317	7769	7950	7741	8304	7563	7963	7765	8065	7747
ENSG00000006128	2	3	0	3	1	4	3	5	6	14	6	6	1	2	2	1	3	2	0	0	0	1	1	0	1	0	0	0	0	0	0	0	0	0	0	0	5	6	4	0	1	2	2	0	2	2	4	4	2
ENSG00000006194	1125	1053	1212	1367	1257	1252	924	1090	1088	1157	1080	1160	1120	1036	1062	975	1058	1134	1039	1049	945	1032	1043	820	1005	1040	1099	991	985	1008	1012	959	992	1015	1051	970	887	941	808	872	945	923	937	895	912	973	1040	1080	886
ENSG00000006210	0	1	0	9	3	7	0	1	3	12	1	1	0	2	0	4	1	5	5	1	1	2	0	2	2	2	4	1	1	1	0	0	1	0	0	2	0	1	1	2	0	2	0	2	1	1	0	0	0
ENSG00000006282	1535	1443	1535	1274	1211	1021	825	869	918	780	768	791	1642	1603	1498	1168	1373	1362	1962	1669	1674	1466	1658	1327	1361	1111	1234	1056	1078	1143	2402	1766	1774	1675	2049	1940	1014	1079	1213	1131	1179	1243	1216	1185	1180	1107	1158	1145	821
ENSG00000006283	4	6	6	4	7	6	9	4	9	6	5	11	7	3	6	5	6	11	3	1	4	5	7	6	6	1	8	11	6	9	6	6	6	9	10	18	3	5	8	4	2	2	6	6	4	0	2	4	5
ENSG00000006327	13977	15591	16535	12726	12714	10962	11519	15132	16273	11840	12979	11444	13510	14765	14044	10018	13645	12171	9071	10122	9760	10966	10859	9367	9612	11226	12512	11073	11170	12718	8895	9283	9690	9701	10217	10939	14919	15909	16233	13086	16148	14716	13941	15939	13227	16230	17991	17661	15703
ENSG00000006377	45	69	76	30	28	28	63	159	128	35	61	39	41	88	72	22	40	24	40	74	53	24	37	22	36	116	131	72	63	44	28	75	81	35	51	33	77	85	132	196	141	168	240	141	155	156	159	154	54
ENSG00000006432	7	10	5	8	3	6	2	0	1	1	0	0	1	2	3	1	1	0	5	5	2	5	5	9	0	0	4	2	2	4	4	0	6	5	3	4	1	2	1	0	1	2	5	6	6	5	1	2	4
ENSG00000006451	2200	2082	2133	2546	2033	2302	2170	2242	2361	2636	2171	2553	2212	2082	2001	2085	1853	2246	2888	2196	2048	1897	2108	1694	2456	1994	2166	1542	1791	1687	2367	1948	1966	1662	2037	1897	2344	2216	2299	2301	2559	2501	2249	2628	2445	2638	2568	2668	2451
ENSG00000006453	475	321	334	136	178	126	419	411	429	448	416	409	638	530	444	214	331	225	611	422	367	290	287	253	655	532	621	389	459	459	856	599	619	456	558	493	383	356	442	434	444	420	441	447	418	463	430	469	238
ENSG00000006459	289	342	411	740	615	712	311	479	408	928	691	931	259	324	297	436	385	488	188	278	263	389	378	334	181	292	246	358	373	378	229	291	291	437	453	433	284	274	222	167	254	204	206	241	154	323	223	340	375
ENSG00000006468	841	470	477	157	214	133	480	386	458	145	230	174	453	336	268	107	159	109	782	245	211	113	106	89	773	251	326	198	148	213	612	165	189	110	103	118	250	206	215	223	306	286	213	284	267	261	329	264	458
ENSG00000006530	797	800	855	936	788	752	715	791	803	812	667	830	773	814	696	729	752	816	689	634	622	589	661	548	618	654	701	608	596	651	597	612	594	526	673	650	790	822	806	780	780	832	774	853	869	823	809	843	857
ENSG00000006534	368	406	415	288	301	257	368	435	540	343	420	321	462	419	483	306	372	332	735	741	743	815	801	747	786	747	840	843	895	979	922	841	914	1063	1088	1185	408	427	506	594	575	582	625	534	638	536	516	521	337
ENSG00000006555	0	0	0	0	0	0	0	0	0	0	0	0	0	0	0	0	0	0	0	0	0	0	0	0	0	0	0	0	0	0	0	0	0	0	0	0	0	0	0	0	0	0	0	0	0	0	0	0	0
ENSG00000006576	2716	2343	2455	2079	2092	1878	2301	2513	2528	2108	2224	2047	2362	2207	2253	1705	1891	1863	1652	1627	1621	1485	1535	1342	1586	1678	1938	1571	1579	1728	1441	1480	1573	1493	1527	1724	2172	2033	2179	1868	2285	2015	1889	2267	2067	2193	2106	2177	3010
ENSG00000006606	2	13	7	6	11	10	17	20	22	19	16	12	12	17	15	12	13	14	10	16	19	28	14	13	10	21	32	43	34	36	23	35	39	35	51	34	22	22	28	20	27	21	24	43	23	20	19	30	12
ENSG00000006607	1566	1628	1641	1686	1420	1382	1403	1719	1789	1683	1546	1452	1650	1701	1719	1564	1650	1730	1304	1295	1251	1179	1200	1042	1282	1371	1459	1081	1207	1217	1314	1340	1421	1076	1268	1217	1799	1747	1791	1850	1923	1983	1996	1841	1936	2117	2011	2241	1764
ENSG00000006611	0	0	0	0	0	0	0	0	0	0	0	0	0	0	0	0	0	0	0	0	0	0	0	0	0	0	0	0	0	0	0	0	0	0	0	0	0	0	0	0	0	0	0	0	0	0	0	0	0
ENSG00000006625	1529	1465	1645	1496	1390	1302	1333	1545	1632	1463	1406	1393	1486	1303	1425	1099	1229	1284	1163	1038	1033	989	1026	883	1212	1052	1280	937	1015	1061	1026	848	943	726	846	850	1414	1379	1537	1386	1423	1580	1526	1504	1441	1455	1491	1507	1611
ENSG00000006634	820	718	707	837	682	795	813	871	861	931	865	881	752	721	712	628	726	751	456	379	409	452	413	371	495	476	502	444	435	546	382	366	362	366	349	403	873	849	792	805	820	877	872	824	848	892	844	1020	883
ENSG00000006638	140	150	135	52	68	42	87	75	97	56	64	55	123	135	118	68	81	76	229	167	166	101	117	92	136	106	134	82	68	87	192	125	124	103	133	109	104	110	145	158	156	140	142	149	148	117	146	153	146
ENSG00000006652	859	1109	1192	1627	1329	1443	985	1299	1285	1755	1543	1618	888	1050	1008	1211	1181	1398	1047	1161	1150	1211	1171	1058	1074	1378	1406	1215	1305	1401	955	1245	1293	1207	1495	1309	1199	1130	1061	1047	1063	1091	1119	1105	937	1233	1072	1182	1009
ENSG00000006659	0	0	0	0	0	0	0	0	0	0	0	0	0	0	0	0	0	0	0	0	0	0	0	0	0	0	0	0	0	0	0	0	0	0	0	0	0	0	0	0	0	0	0	0	0	0	0	0	0
ENSG00000006695	436	466	541	547	446	431	445	526	510	458	508	478	483	492	476	445	505	575	471	428	385	435	404	361	482	495	494	437	456	456	455	483	504	407	465	436	552	531	549	604	569	598	632	604	594	588	590	616	489
ENSG00000006704	727	620	629	596	536	443	589	578	552	654	530	612	762	624	617	431	473	517	809	769	771	635	636	540	682	704	780	619	608	695	768	756	845	675	861	804	507	511	540	558	608	581	562	584	618	662	603	698	541
ENSG00000006712	2078	1949	2160	1991	1900	1755	1644	1900	2092	1953	1954	1849	2025	1885	1874	1575	1731	1814	1902	1617	1612	1672	1864	1555	1861	1781	1936	1669	1779	1884	1789	1734	1788	1729	1894	1968	1950	1919	2165	2304	2371	2448	2258	2282	2372	2397	2330	2372	2006
ENSG00000006715	1200	1031	1050	1084	1002	830	920	992	1043	897	835	832	1146	979	968	852	820	892	1272	1055	999	956	1003	803	1117	956	1125	852	914	989	1282	1032	1074	1041	1089	1109	931	899	933	880	980	964	1004	982	1053	1047	1011	902	1023
ENSG00000006740	60	40	50	50	60	51	27	21	28	37	25	19	21	21	22	24	28	38	56	71	43	89	78	63	31	31	43	54	38	54	32	37	33	72	63	59	26	39	34	34	38	33	27	25	29	41	37	26	55
ENSG00000006744	2103	2069	2261	2412	2146	2052	1797	2171	2239	2196	2038	2117	1890	1966	1940	1684	1812	1901	2368	1934	1896	1745	1961	1464	2136	1913	2330	1616	1816	1785	2015	1753	1752	1542	1735	1674	1946	1982	2219	2125	2142	2216	2160	2164	2290	2154	2241	2423	2150
ENSG00000006747	1	0	0	0	2	2	7	3	7	5	6	4	0	1	2	0	2	0	1	0	0	0	0	0	7	6	3	1	8	2	2	0	0	0	1	1	0	1	1	5	2	3	4	2	5	4	0	5	0
ENSG00000006756	327	314	295	263	255	240	140	170	171	174	160	178	200	210	221	164	183	193	533	371	402	536	535	480	299	231	292	399	339	425	469	339	358	443	447	526	211	221	213	248	277	219	275	245	274	252	233	207	299
ENSG00000006757	264	261	258	266	215	225	125	124	128	130	109	118	138	127	94	98	114	108	250	237	253	228	269	245	154	150	175	121	146	161	152	111	120	123	132	143	117	125	169	159	164	177	139	163	169	134	130	170	282
ENSG00000006788	0	0	2	1	0	0	0	0	0	3	0	0	1	0	0	0	0	0	0	3	0	0	0	0	0	0	0	0	1	1	0	0	0	0	0	0	0	0	0	0	0	0	0	0	0	0	0	0	0
ENSG00000006831	3375	2797	2935	3211	2737	2743	2599	2896	2991	2986	2774	2811	3060	2600	2669	2466	2630	2750	3139	2702	2531	2922	2852	2607	2824	2689	2963	2771	2737	3012	2762	2438	2556	2699	2780	3055	2927	2858	2813	2870	3024	3049	2934	3234	2984	3289	3419	3595	3339
ENSG00000006837	22	17	12	10	16	4	13	12	18	21	6	9	20	14	7	10	13	13	15	11	11	14	9	8	3	8	10	10	7	14	9	18	14	10	16	14	5	12	8	6	12	14	8	11	12	8	12	11	12
ENSG00000007001	2	0	0	1	0	1	0	1	1	1	0	0	0	0	0	0	0	0	0	0	0	0	0	0	0	1	0	0	0	0	0	0	0	0	0	0	0	0	0	0	0	0	0	0	0	0	0	0	0
ENSG00000007038	16	5	15	13	16	9	1	4	3	5	5	2	2	2	4	4	1	2	14	5	1	8	6	0	5	4	3	5	3	3	1	2	1	0	2	2	5	3	2	2	2	3	0	3	0	1	3	1	10
ENSG00000007047	1087	951	926	963	887	792	831	863	938	891	857	938	1081	912	850	763	882	886	995	863	826	868	863	738	800	759	886	738	770	928	988	799	881	849	915	982	678	680	801	770	941	769	731	770	835	884	960	803	751
ENSG00000007062	1	1	0	1	0	0	0	0	0	0	2	1	1	0	0	0	0	0	0	0	0	0	0	0	0	0	0	0	0	0	0	0	0	0	0	0	0	0	0	0	0	1	0	0	0	0	1	0	0
ENSG00000007080	2242	2187	2235	2342	2025	1934	1912	2111	2355	2201	2167	2253	2027	2071	1928	1665	1874	1974	2054	2133	2010	1975	2015	1658	2215	2179	2567	1903	2201	2267	2109	1956	1829	1794	2180	1873	1907	2075	2218	2273	2335	2231	2282	2266	2211	2249	2287	2357	1984
ENSG00000007129	0	0	0	0	0	0	0	0	0	0	0	0	0	0	0	0	0	0	0	0	0	0	0	0	0	0	0	0	0	0	0	0	0	0	0	0	0	0	0	0	0	0	0	0	0	0	0	0	0
ENSG00000007168	6050	5158	5393	5395	4915	4619	5292	5366	5617	5106	4935	4868	5402	4818	4681	4172	4504	4699	5866	5001	4851	5063	5281	4711	5388	5245	5647	4947	5102	5380	5126	4799	5019	4879	5377	5391	5058	4860	4691	4774	5235	4876	4903	5385	5308	5921	5587	5848	6013
ENSG00000007171	0	0	0	0	0	0	0	1	0	0	0	0	0	0	0	0	0	0	0	1	0	0	0	1	0	0	0	0	0	0	1	0	0	0	0	1	1	2	0	1	2	1	1	0	1	0	0	0	1
ENSG00000007174	0	0	2	0	0	0	0	0	0	0	0	3	0	0	0	0	0	0	0	0	0	1	0	0	0	0	0	0	0	2	0	0	1	0	0	0	1	0	1	0	0	0	0	1	0	0	0	0	1
ENSG00000007202	4740	4662	4826	5112	4467	4254	4287	5459	5127	4870	4682	4663	4564	4548	4432	3685	4135	4207	5450	4264	4274	4266	4452	3854	5069	4373	4942	4170	4624	4925	5019	4014	4280	4067	4635	4496	4023	4198	4504	4546	4683	4807	4751	4895	4835	4441	4632	4742	4850
ENSG00000007216	0	0	0	0	0	0	0	0	0	0	0	0	0	0	0	0	0	0	0	0	0	0	0	0	0	0	0	0	0	0	0	0	0	0	0	0	0	0	0	0	0	0	0	0	0	0	0	0	0
ENSG00000007237	303	219	285	171	150	133	94	115	111	98	82	65	453	378	379	239	246	311	772	254	231	128	157	120	172	69	71	40	35	38	1007	550	543	341	460	378	449	458	396	489	489	484	471	549	494	491	541	544	236
ENSG00000007255	28	38	28	32	24	28	20	22	23	25	20	27	19	18	22	21	17	15	39	33	38	42	36	33	30	28	41	21	28	42	53	35	27	47	30	33	13	24	19	15	15	22	32	13	28	26	24	24	27
ENSG00000007264	0	0	1	0	0	0	0	0	0	0	0	0	0	1	0	0	0	0	0	0	0	1	1	1	0	0	0	0	0	0	0	0	0	0	0	0	0	0	0	0	1	0	1	0	0	1	0	0	0
ENSG00000007306	0	0	0	0	0	0	0	0	0	0	0	0	0	0	0	0	0	0	0	0	0	0	0	0	0	0	0	0	0	0	0	0	0	0	0	0	0	0	0	0	0	0	0	1	0	0	0	0	0
ENSG00000007312	0	0	0	0	0	0	0	0	0	0	0	0	0	0	0	0	0	0	0	0	0	0	0	0	0	0	0	0	2	0	1	0	2	0	0	0	0	0	0	0	0	0	0	0	0	0	0	1	0
ENSG00000007314	0	0	0	1	0	0	0	1	0	0	0	0	0	0	0	0	0	0	0	0	0	0	0	0	2	1	0	0	0	0	0	0	0	0	0	0	1	0	0	0	0	0	0	0	0	0	0	0	0
ENSG00000007341	245	223	280	273	248	206	263	298	270	265	281	266	217	214	194	177	190	217	208	166	164	191	180	174	275	287	247	224	268	282	216	171	159	187	224	195	208	221	245	216	223	198	242	231	198	231	239	228	172
ENSG00000007350	0	0	3	0	0	0	0	0	0	0	0	0	0	0	1	0	0	0	0	0	0	1	0	0	0	0	0	0	0	1	0	0	0	0	0	0	0	0	0	0	0	0	0	0	0	0	0	0	0
ENSG00000007372	24	15	15	19	11	13	20	16	14	16	14	10	11	21	8	16	9	10	30	21	17	15	13	10	20	20	13	21	22	14	12	8	21	26	10	17	8	7	12	10	14	15	14	12	16	19	11	12	20
ENSG00000007376	1189	1236	1275	1364	1223	1067	1237	1464	1492	1361	1450	1307	1409	1414	1399	1133	1305	1331	1035	824	806	756	767	668	1048	944	1061	796	897	908	978	769	791	674	802	773	1457	1523	1469	1558	1494	1593	1548	1597	1614	1531	1868	1689	1275
ENSG00000007384	1988	1844	1851	1790	1789	1429	1477	1662	1687	1496	1572	1420	1583	1539	1433	1263	1484	1506	2469	1632	1521	1606	1618	1363	2054	1393	1562	1392	1342	1467	1786	1222	1275	1236	1408	1450	756	842	859	969	1032	940	939	1010	927	898	948	946	898
ENSG00000007392	1243	1219	1331	1537	1321	1317	1021	1162	1189	1518	1345	1501	1149	1148	1190	1164	1148	1292	1366	1055	943	1030	1019	897	1169	907	1141	1058	979	1079	1179	970	994	1029	1053	1185	664	688	710	744	727	762	694	758	723	827	796	898	573
ENSG00000007402	8	6	4	6	6	7	7	4	7	11	12	10	9	7	7	6	4	6	4	4	2	6	4	4	15	8	8	9	9	7	11	12	8	8	12	5	2	2	6	3	5	6	3	3	5	3	4	0	1
ENSG00000007516	10	3	3	8	3	4	7	11	2	4	4	6	4	4	5	5	8	7	7	4	6	12	5	9	9	10	1	11	4	11	15	8	9	10	10	11	5	7	7	3	9	5	3	8	8	6	10	2	5
ENSG00000007520	1367	1369	1424	1332	1167	1187	1138	1292	1379	1249	1232	1233	1224	1219	1149	931	1108	1174	1387	1403	1286	1199	1219	972	1306	1346	1586	1111	1314	1305	1285	1095	1127	1028	1287	1191	1366	1425	1559	1581	1503	1604	1619	1689	1598	1522	1633	1581	1456
ENSG00000007541	1318	1283	1290	1290	1191	1071	1065	1218	1330	1328	1306	1229	1288	1246	1101	1035	1150	1168	1466	1173	1115	1249	1186	1074	1240	1225	1396	1175	1197	1291	1218	996	1001	994	1175	1147	885	867	912	917	1003	902	994	1009	1007	900	960	966	960
ENSG00000007545	544	563	588	761	641	589	487	539	578	723	636	677	533	536	544	567	560	607	427	352	337	365	396	355	397	370	458	372	332	394	410	362	379	342	370	399	336	346	401	409	439	432	443	451	442	354	365	468	294
ENSG00000007866	1886	1914	1951	1610	1632	1362	1307	1670	1728	1480	1534	1418	1776	1756	1704	1311	1739	1566	2306	1906	1823	2235	2232	1899	1980	1783	1834	1721	1755	1883	1985	1762	1748	1904	2140	2155	1391	1392	1319	1403	1502	1224	1432	1340	1407	1646	1685	1571	1298
ENSG00000007908	0	0	0	5	1	8	0	0	0	1	0	1	0	0	0	3	2	5	0	0	0	0	0	0	0	0	0	0	0	0	0	0	0	0	0	0	0	0	0	0	0	0	0	0	0	0	0	0	0
ENSG00000007923	1436	1430	1487	1425	1307	1316	1276	1368	1547	1457	1390	1390	1508	1503	1322	1125	1318	1336	1246	1141	1151	1039	1201	1039	1252	1222	1366	1059	1246	1290	1162	1167	1234	986	1151	1172	1313	1354	1276	1473	1393	1421	1435	1427	1479	1494	1498	1454	1328
ENSG00000007933	19	11	13	20	14	12	11	5	11	10	6	13	16	14	17	21	11	10	34	13	9	18	14	18	19	14	10	18	14	21	17	22	24	30	21	21	17	12	24	36	21	23	32	37	18	32	25	32	14
ENSG00000007944	26	15	25	33	32	19	15	19	16	46	36	56	35	34	41	33	40	26	17	19	9	11	10	15	18	16	17	19	13	11	22	21	27	20	22	25	38	44	82	75	98	99	93	76	59	75	85	42	20
ENSG00000007952	13	13	9	17	11	15	18	7	10	11	12	11	10	16	11	10	11	12	9	5	4	7	8	8	7	3	2	8	9	3	7	5	4	5	4	8	14	8	14	5	16	14	5	10	10	11	13	9	16
ENSG00000007968	321	296	300	333	317	311	299	311	324	388	334	354	371	319	315	309	362	365	211	111	126	137	113	104	251	153	185	146	116	135	134	79	89	55	56	70	245	281	296	278	300	330	282	306	299	302	288	294	278
ENSG00000008018	4316	4388	4456	4745	4310	4282	2901	3532	3774	3769	3439	3654	3848	3757	3736	3311	3592	3812	4052	3875	3779	4105	4023	3524	3762	3661	4213	3699	3861	4225	3849	3594	3779	3896	4085	4378	4270	4275	4606	4344	4719	4673	4538	4628	4594	4625	4480	4508	4454
ENSG00000008056	42	22	41	40	31	28	26	21	29	19	29	31	22	28	26	21	22	31	34	42	30	38	18	22	16	27	27	11	22	35	26	27	22	21	17	22	19	21	20	34	26	27	22	23	14	17	20	25	26
ENSG00000008083	656	827	820	1708	1099	1440	642	965	843	2166	1474	2067	698	880	808	1274	967	1342	513	578	601	701	737	582	473	531	576	834	773	934	417	605	681	822	854	946	614	616	335	393	326	386	368	327	367	385	360	440	519
ENSG00000008086	136	121	120	154	126	139	122	123	120	127	121	122	162	118	145	125	112	138	129	120	110	159	152	125	98	103	116	134	137	161	118	135	122	156	193	178	135	126	147	132	190	115	157	174	137	244	211	254	131
ENSG00000008118	35	12	11	3	5	5	2	1	2	0	0	2	14	8	5	3	6	6	40	5	4	4	0	1	6	2	3	2	1	0	16	7	4	5	10	5	11	15	4	2	2	7	10	6	7	4	6	6	10
ENSG00000008128	70	82	94	83	66	85	57	79	77	94	84	75	28	36	37	36	41	43	74	74	57	56	64	45	53	57	58	59	44	57	29	33	28	34	25	38	10	17	22	28	17	15	27	13	22	15	21	22	37
ENSG00000008130	1317	1443	1519	1461	1395	1268	1252	1446	1578	1473	1409	1510	1295	1435	1414	1062	1326	1327	1706	1333	1313	1246	1285	1097	1585	1443	1598	1173	1274	1433	1594	1225	1272	1073	1251	1269	1105	1121	1329	1342	1236	1403	1346	1282	1316	1153	1180	1304	1105
ENSG00000008196	0	0	0	0	0	0	0	1	0	0	1	0	0	0	0	0	0	0	0	0	0	0	0	0	0	0	0	0	0	0	0	0	0	0	0	0	0	0	0	0	0	0	0	0	0	0	0	0	0
ENSG00000008197	0	0	0	0	0	0	0	0	0	0	0	0	0	0	0	0	0	0	0	0	0	0	0	0	0	0	0	0	0	0	0	0	0	0	0	0	0	0	0	0	0	0	0	0	0	0	0	0	0
ENSG00000008226	4	8	3	4	4	6	4	8	3	3	1	5	4	7	8	6	4	6	6	6	4	6	6	4	4	4	7	7	8	4	10	3	2	2	1	5	1	3	3	1	3	1	1	1	5	0	1	2	0
ENSG00000008256	1640	1475	1583	873	988	824	1361	1603	1581	813	1002	822	1618	1371	1470	729	1052	798	2174	1813	1709	1170	1458	1014	1973	1754	1980	992	1250	1177	2085	1846	1893	1136	1505	1294	1404	1419	1546	1773	1785	1557	1747	1621	1834	2219	1886	2040	1499
ENSG00000008277	18	17	16	18	7	11	7	8	10	7	12	9	12	11	14	8	12	8	12	15	7	9	16	11	13	8	11	23	20	24	18	9	7	14	3	8	7	7	5	11	11	9	8	19	4	9	9	8	16
ENSG00000008282	2814	2918	3087	3069	2774	2786	2839	3288	3498	3310	3083	3320	2488	2696	2741	2455	2538	2713	2898	2372	2539	2660	2617	2368	2944	2704	3023	2510	2666	2733	2304	2247	2336	2353	2377	2388	2512	2272	2590	2499	2536	2554	2538	2643	2739	2747	2507	2709	3855
ENSG00000008283	702	804	797	776	716	653	516	751	785	679	600	668	544	605	514	465	512	565	1013	1047	1036	1082	1256	954	944	976	1186	827	975	1050	882	829	892	947	1107	1018	506	572	696	673	630	713	685	592	724	552	679	639	611
ENSG00000008294	4226	4390	4479	5478	4559	4836	3669	4903	4868	5578	4785	5342	4099	4218	4081	4063	4159	4624	3860	3872	3781	3725	4101	3243	3691	3989	4464	3671	3807	4147	3337	3624	3890	3612	3887	3942	3866	3762	3520	3699	4034	3582	3754	3753	3879	4211	4410	4013	4485
ENSG00000008300	53	32	25	39	38	40	41	52	39	59	47	50	55	32	34	33	27	30	36	42	59	59	66	52	59	41	56	98	92	114	60	65	50	81	77	91	21	25	25	33	26	29	34	30	32	25	32	29	16
ENSG00000008311	541	401	433	503	407	432	269	273	309	355	290	308	403	312	313	325	319	295	555	245	250	245	251	185	352	164	180	195	172	194	332	148	179	187	185	220	251	246	235	292	310	263	312	298	276	364	335	343	360
ENSG00000008323	10	5	7	5	6	6	9	8	8	2	6	11	13	9	6	6	7	6	12	16	11	12	19	16	11	12	8	11	11	10	18	12	7	10	10	6	6	2	6	4	7	4	5	8	5	5	12	4	13
ENSG00000008324	334	355	399	477	354	391	332	384	419	433	404	367	416	354	368	336	369	401	333	269	235	258	246	231	330	336	320	270	261	281	283	292	290	276	310	279	403	418	413	405	363	422	417	396	425	451	446	467	364
ENSG00000008382	151	143	156	138	128	115	112	102	128	120	112	130	108	134	97	103	111	133	150	123	111	109	120	91	143	120	169	137	134	152	145	108	125	102	136	116	84	110	122	113	116	151	130	108	114	105	103	104	92
ENSG00000008394	1889	1855	1958	2394	1852	1989	1750	1965	2098	2486	1985	2429	1649	1631	1720	1491	1503	1608	1444	1302	1263	2559	2153	2331	1944	1618	1817	3038	2454	3268	1469	1127	1281	2184	1955	2569	1919	1664	1912	2015	1868	1950	1963	2098	2071	1971	1913	1962	2063
ENSG00000008405	1381	1154	1241	1376	1240	1163	1153	1135	1266	1206	1211	1141	1391	1151	1162	920	1029	967	883	754	762	635	717	600	787	686	724	499	546	568	828	688	734	480	636	575	878	869	913	1111	1119	884	1167	1036	1073	1563	1395	1522	1192
ENSG00000008438	0	3	2	2	2	1	0	1	1	3	0	3	1	4	3	0	6	6	2	1	1	0	3	0	7	0	0	1	1	1	1	3	2	0	1	1	0	3	1	0	0	0	0	0	0	0	0	1	0
ENSG00000008441	7000	6395	6433	4609	4636	3867	6482	7588	7609	5276	5284	4974	6517	6106	5981	3603	4503	4353	9145	7202	7118	4631	5363	4124	9244	8204	9140	4762	5981	5617	9697	7588	7593	4680	6221	5342	5007	4889	5673	6348	6982	6192	6340	6485	7137	6095	6188	5839	4955
ENSG00000008513	1846	1737	1861	7039	3623	6022	1433	1887	1852	7276	4048	6869	3052	3297	3245	9541	6632	10669	1497	1893	1782	5052	3677	4359	1674	1873	1861	5236	4069	5988	2917	3310	3187	8162	6650	8845	2611	2532	1889	1806	2112	1723	1788	1981	1757	2410	2340	2598	1654
ENSG00000008516	14	6	4	6	6	4	3	8	3	9	4	7	8	10	5	5	4	6	5	3	3	3	8	2	3	4	0	6	1	4	2	4	6	7	4	8	1	1	1	1	1	7	0	4	5	1	4	1	1
ENSG00000008517	63	84	103	532	285	501	21	32	32	255	145	253	30	30	35	303	164	357	77	156	137	745	651	654	22	65	85	354	327	457	17	65	51	514	475	614	30	29	28	31	37	33	29	50	27	29	26	29	52
ENSG00000008710	4477	3878	4103	4606	4005	3733	3871	4984	4799	5216	5025	4836	4355	4015	3880	3406	4001	4016	4464	4523	4434	4315	4626	3823	4415	4837	5127	4089	4452	4797	4673	4715	4486	4030	5051	4752	1938	2138	1894	2033	2552	1872	2252	2388	2231	2411	2781	2692	1765
ENSG00000008735	6	6	3	6	4	4	4	3	5	3	4	2	8	3	2	5	2	2	11	13	4	5	9	10	7	3	7	4	8	5	11	8	8	7	8	6	3	2	8	8	5	10	6	9	4	7	6	6	3
ENSG00000008838	2171	2034	2080	1880	1829	1586	1886	2053	2162	1840	1957	1995	2104	1992	1975	1529	1793	1808	1992	1664	1639	1503	1586	1428	1866	1723	1908	1466	1521	1715	1748	1568	1486	1459	1722	1613	1684	1754	1947	1898	2128	1985	1947	2183	2103	1995	2187	2059	1909
ENSG00000008853	1095	990	1079	989	880	782	887	1016	989	972	957	924	1028	1000	879	727	868	842	893	747	728	646	710	586	887	745	897	599	654	782	823	691	679	574	667	613	848	860	910	907	1020	945	982	975	1033	1071	1093	1078	1061
ENSG00000008869	762	752	800	960	749	806	588	721	775	855	731	809	729	729	709	673	691	797	860	715	693	819	721	701	757	625	617	692	682	750	822	675	712	740	781	817	555	545	719	688	747	675	673	716	704	758	791	772	583
ENSG00000008952	5544	5105	5438	6464	5195	5559	4760	5268	5734	6209	5447	6081	4764	4601	4663	4641	4580	5093	4418	4024	3923	4361	4597	4189	4313	3920	4277	4170	4252	4730	4243	4064	4250	4279	4518	4798	4558	4452	4704	4515	4895	4590	4743	4778	4938	5052	4940	5077	5806
ENSG00000008988	6215	6009	6489	6762	5803	5827	5378	6293	7185	7011	6398	6393	5607	5677	5386	4904	5411	5565	5938	4772	4790	4912	5137	4329	6047	5570	6386	5287	5365	6273	6044	4689	4837	4812	5152	5314	6877	6930	7473	7570	7243	8313	7496	7557	7286	7477	7525	7644	6063
ENSG00000009307	17245	15965	17154	17905	15483	15852	15449	17532	18065	17577	16063	16706	16426	15803	15660	14287	14942	15814	17263	14897	14719	15445	15867	13842	16999	16427	18220	15740	16493	17630	16483	15249	16152	15929	17135	17752	16442	15970	17314	16751	17455	17758	17024	18164	17739	17640	17443	18021	18103
ENSG00000009335	6112	5872	6160	7084	5962	6185	5025	5977	6087	6106	5562	6032	5979	5721	5728	5557	5607	6224	5228	4718	4504	4446	4559	3960	4943	4616	5288	4409	4568	4811	4779	4348	4516	4156	4633	4534	6527	6201	6330	5767	6277	6248	6147	6356	6260	6598	6839	7068	6838
ENSG00000009413	862	743	824	874	804	807	686	838	833	783	769	724	761	700	728	559	668	690	1093	977	936	939	1014	800	997	834	952	870	867	968	1104	836	936	864	1033	975	555	581	586	709	695	630	712	737	750	669	741	670	547
ENSG00000009694	0	0	1	1	0	0	0	0	0	0	0	0	0	0	0	0	0	0	0	0	0	0	0	0	0	0	0	0	0	0	1	0	0	0	0	0	0	0	0	0	0	0	0	0	0	0	0	0	0
ENSG00000009709	0	0	0	0	0	0	0	0	0	0	0	0	0	0	0	0	0	0	0	0	0	0	0	0	0	0	0	0	0	0	0	0	0	0	0	0	0	0	0	0	0	0	0	0	0	0	0	0	0
ENSG00000009724	37	31	20	21	26	22	24	18	18	32	17	21	51	24	35	26	32	19	33	36	24	40	27	30	38	19	23	31	17	15	30	12	19	16	27	22	3	10	6	7	11	8	6	4	4	11	13	9	6
ENSG00000009765	0	0	0	2	0	0	0	0	0	0	0	0	0	0	0	0	0	0	0	0	0	0	0	0	1	0	0	0	0	0	0	0	0	0	0	0	0	0	0	0	0	0	0	0	0	0	0	0	0
ENSG00000009780	220	255	236	245	219	214	225	249	210	252	190	240	203	233	221	212	206	218	300	219	207	149	202	151	325	230	257	176	191	190	311	194	229	184	201	194	201	184	231	240	226	214	250	255	256	239	258	281	213
ENSG00000009790	61	57	56	41	61	35	63	58	64	56	38	41	87	67	65	39	46	32	50	34	37	32	26	23	35	46	48	27	43	37	46	54	59	40	50	45	84	97	87	103	112	100	83	101	95	106	116	121	76
ENSG00000009830	877	814	795	810	763	666	883	979	976	919	934	990	795	803	732	653	807	725	1092	746	742	873	805	724	1079	963	1075	890	958	984	831	683	711	745	799	861	637	577	704	701	690	662	709	704	746	711	737	781	698
ENSG00000009844	2571	2448	2652	2547	2314	2244	2370	2629	2641	2516	2338	2376	2697	2494	2387	2170	2256	2413	2099	1832	1785	1805	1802	1520	2310	2068	2288	1823	1867	2052	2174	1917	2026	1788	2045	2035	2846	2728	2884	2684	3149	3190	2810	3164	3061	3036	2880	3287	3266
ENSG00000009950	0	0	0	0	0	0	0	0	3	0	0	0	0	0	0	0	0	0	0	0	0	0	1	0	0	0	0	1	0	0	0	0	0	0	0	0	0	0	0	0	0	0	0	0	0	0	1	1	0
ENSG00000009954	6479	5853	6007	5663	5337	5026	5782	6426	6505	5932	5646	5776	6488	5790	5808	5036	5486	5604	5279	4166	4106	4017	3995	3545	5235	4658	5146	4092	4386	4725	4709	4080	4240	3821	4056	4110	5286	5315	5183	5580	5960	5726	6056	5844	6035	6447	6342	6536	5627
ENSG00000010017	2060	1854	2053	2602	2209	2319	1813	2155	2035	2450	2222	2305	2109	1879	1887	2065	2051	2415	2053	1776	1782	2053	2057	1722	2254	2045	2327	1950	2090	2163	2230	1990	2060	2163	2341	2377	1759	1745	1700	1564	1902	1629	1659	1865	1669	1979	1883	1897	2005
ENSG00000010030	9	6	11	21	7	5	3	6	3	4	5	3	5	16	7	5	5	8	19	17	7	13	15	5	7	6	13	4	8	8	11	16	10	11	8	13	3	4	6	5	4	11	9	6	6	5	6	6	4
ENSG00000010072	440	411	478	592	480	512	444	495	544	616	490	547	511	442	475	370	440	481	410	353	355	348	384	331	454	413	440	434	442	494	464	387	422	370	374	440	547	529	504	600	541	572	551	564	490	561	609	644	550
ENSG00000010165	1770	1775	1858	2064	1726	1808	1706	2045	2069	2433	2120	2267	1801	1847	1796	1578	1787	1983	1428	1265	1129	1410	1369	1215	1413	1407	1577	1469	1450	1806	1358	1185	1232	1209	1291	1404	1864	1965	1891	1980	1834	2190	2008	1999	2116	2180	2136	2334	1875
ENSG00000010219	360	336	380	358	301	303	304	326	346	282	295	303	326	253	247	228	246	253	414	408	401	443	461	425	329	387	414	367	415	420	342	439	384	441	507	478	283	311	341	293	351	355	322	345	324	338	334	313	361
ENSG00000010244	5169	5274	5329	6230	5287	5392	4740	5536	5688	5729	5347	5457	5635	5348	5229	5058	5604	5883	4203	3674	3540	4168	4047	3572	4004	3863	4346	3792	3876	4192	3745	3554	3873	3879	4273	4129	4888	4601	4611	4421	4779	4761	4775	5070	4786	5525	5420	5621	5074
ENSG00000010256	4028	3733	3997	3849	3575	3303	3197	3651	3929	3714	3470	3558	4153	3955	3721	3182	3586	3687	4068	3387	3318	3707	3635	3216	3941	3530	4201	3633	3635	4183	4315	3656	3795	3710	4190	4236	4346	4334	4770	4907	4830	4972	4915	4959	4989	4968	4988	5222	4347
ENSG00000010270	1540	1420	1482	1573	1336	1382	1222	1375	1463	1501	1302	1424	1345	1288	1325	1263	1229	1404	1286	1050	1055	1279	1223	1096	1272	1140	1343	1242	1270	1389	1103	1063	1114	1263	1189	1345	1395	1405	1472	1398	1501	1477	1454	1548	1447	1565	1558	1517	1698
ENSG00000010278	2295	2287	2433	2440	1977	2008	2313	2524	2964	2741	2412	2671	2247	2428	2255	2044	2001	2315	2156	1226	1260	484	728	431	2200	1546	1775	418	679	497	1973	1210	1334	572	813	598	2425	2402	2495	2423	2455	2626	2457	2589	2260	2451	2486	2521	2564
ENSG00000010282	0	0	0	0	0	0	0	0	0	0	0	0	0	0	0	0	0	0	0	0	0	0	0	0	0	0	0	0	0	0	0	0	0	0	0	0	0	0	0	0	0	0	0	0	0	0	0	0	0
ENSG00000010292	5630	5299	5395	5343	5144	4892	5363	5935	5792	5745	5754	5624	4991	4639	4733	3958	4636	4628	3833	3241	3201	3703	3373	3205	4337	4267	4769	4125	4232	4780	3063	2899	3105	3213	3266	3631	5724	5668	6016	6207	6870	6677	6600	7225	6824	6919	6514	6996	6395
ENSG00000010295	1505	1593	1657	1130	1177	1048	1036	1322	1320	977	1060	1064	1349	1435	1415	874	1086	1012	1421	1009	987	822	885	729	1007	799	967	645	703	741	1130	767	801	729	771	861	703	739	750	713	774	723	703	786	745	647	843	794	768
ENSG00000010310	0	0	1	0	0	1	1	1	0	2	1	0	1	0	1	1	0	0	2	1	1	1	1	0	0	1	0	2	1	1	0	0	2	4	0	2	1	1	0	2	0	0	0	0	0	0	0	1	1
ENSG00000010318	118	110	110	84	106	90	91	125	106	95	98	82	98	88	70	54	67	70	82	65	79	83	64	77	82	83	99	53	86	75	64	46	52	63	69	58	75	72	65	69	98	99	88	106	81	59	81	64	89
ENSG00000010319	2	7	1	3	3	1	4	3	2	1	1	1	2	2	1	2	2	2	4	2	2	2	1	4	6	1	4	6	2	3	8	1	0	2	4	2	3	2	1	2	2	7	4	1	3	0	2	4	0
ENSG00000010322	3107	2644	2710	2608	2490	2066	2418	2489	2431	2345	2345	2362	3008	2599	2516	1860	2284	2232	3466	2652	2659	2496	2696	2189	2474	2144	2367	2192	1959	2296	2981	2432	2410	2412	2741	2822	1178	1292	1334	1294	1509	1407	1459	1467	1649	1439	1507	1438	1112
ENSG00000010327	12	14	8	5	6	5	9	16	5	5	9	11	7	3	7	4	5	8	19	12	18	19	9	11	20	7	4	9	10	6	16	7	8	4	7	8	4	7	4	8	5	4	3	2	9	3	4	6	6
ENSG00000010361	220	203	181	179	155	140	170	178	162	139	146	133	184	169	158	114	149	139	211	144	152	159	138	149	214	163	187	157	170	195	257	183	148	187	175	197	157	153	184	193	195	174	161	205	204	162	194	161	142
ENSG00000010379	5	2	4	1	1	1	0	1	0	4	3	2	5	0	3	1	1	0	1	0	1	0	0	1	1	0	1	2	0	0	1	1	2	0	1	3	1	1	0	0	0	0	2	2	0	1	1	0	2
ENSG00000010404	3179	2788	2880	2818	2634	2433	2422	2645	2651	2412	2283	2270	2439	2218	2213	1848	1969	1920	3118	2242	2153	2332	2433	2021	2536	2051	2286	1915	2108	2135	2408	1899	1925	1915	2134	2098	1687	1664	1668	1598	1811	1784	1728	1844	1701	1764	1741	1772	2458
ENSG00000010438	52	54	38	35	26	40	42	57	47	43	34	29	9	7	8	8	11	6	49	23	29	18	20	11	28	12	35	10	17	6	5	3	3	1	1	0	6	3	3	2	0	4	3	7	7	9	14	11	66
ENSG00000010539	486	533	571	691	576	607	261	291	302	396	330	342	262	342	342	312	301	335	423	357	361	407	415	370	281	258	263	245	266	257	233	239	252	245	258	241	407	368	370	388	378	413	374	374	346	388	400	378	606
ENSG00000010610	329	288	301	264	267	230	122	155	135	135	112	131	135	140	138	95	108	115	383	287	267	215	222	173	201	177	186	128	144	148	280	196	213	167	190	201	159	152	204	179	174	175	185	166	191	203	199	172	251
ENSG00000010626	91	82	91	79	73	53	60	65	65	64	58	54	78	95	78	71	73	76	108	99	85	115	99	104	95	74	105	95	88	75	105	94	98	103	133	127	90	62	94	91	90	111	93	97	86	101	80	83	64
ENSG00000010671	0	0	0	0	0	0	0	0	0	0	1	0	0	0	0	0	0	0	0	0	1	0	2	0	0	0	0	0	0	0	0	0	0	0	0	0	0	0	0	0	0	0	0	0	0	0	1	0	0
ENSG00000010704	577	485	596	509	512	467	479	458	442	428	398	382	520	460	457	360	443	402	737	542	481	647	599	595	651	536	585	663	652	699	713	484	548	649	626	746	334	413	452	478	499	473	534	510	493	447	451	471	497
ENSG00000010803	1400	1242	1369	1200	1164	1051	1347	1486	1441	1326	1277	1196	1412	1394	1287	1135	1206	1187	1550	1405	1352	1266	1360	1147	1582	1479	1768	1230	1365	1358	1381	1289	1361	1281	1386	1308	1045	1111	1104	1127	1160	1110	1087	1189	1159	1205	1282	1204	1038
ENSG00000010810	1099	1047	1101	2432	1998	2071	1018	1200	1240	2476	2005	2378	904	950	838	1471	1554	1799	1319	1083	1068	2370	2089	2134	1369	1238	1313	2975	2349	3377	1377	1037	1086	2479	2258	2708	954	900	751	788	782	810	729	809	800	845	833	870	929
ENSG00000010818	1896	1539	1635	4684	3144	4219	1881	2352	2325	5072	3569	4818	2040	1861	1685	3881	3083	4258	2566	1939	1910	2588	2513	2250	2386	2232	2446	2877	2993	3320	2639	2309	2258	2726	3004	3133	1369	1482	1311	1252	1529	1295	1260	1508	1328	1514	1599	1735	1784
ENSG00000010932	4	5	8	5	4	0	4	3	4	4	3	5	5	2	5	6	4	4	7	5	2	2	4	4	1	3	6	0	8	4	4	4	3	2	2	1	5	2	3	2	4	3	4	5	7	6	5	4	5
ENSG00000011007	3079	3190	3467	4260	3544	3688	2845	3526	3579	3884	3508	3638	3151	3330	3277	3433	3553	3986	2286	2604	2372	2678	2833	2443	2298	2589	2807	2628	2728	2912	2152	2387	2437	2569	2689	2729	3295	3321	3330	3378	3451	3485	3581	3500	3460	3444	3560	3510	3295
ENSG00000011009	1091	1168	1171	1076	1120	1006	865	1051	1023	1025	990	1027	1172	1068	985	836	1019	1055	1025	921	897	909	874	783	819	906	891	724	804	832	977	850	891	815	965	913	889	958	938	910	984	936	923	924	916	967	1001	1000	928
ENSG00000011021	418	326	333	418	340	365	302	303	305	344	339	361	369	307	279	266	301	288	692	471	469	468	444	395	438	422	468	418	388	427	555	413	461	493	486	526	171	169	187	203	220	212	215	199	219	213	213	267	170
ENSG00000011028	30234	28094	28993	31151	27762	25765	23584	27918	28592	28021	26965	26924	29180	27975	26457	22390	25938	26101	31932	28530	27871	28274	29345	24405	27861	28012	30887	27364	28212	31495	31187	28325	28721	29182	33437	33441	21303	23129	23357	24503	26451	25457	25615	24971	25295	23950	25228	25658	20172
ENSG00000011052	0	0	0	0	0	0	0	0	0	0	0	0	0	0	0	0	0	0	0	0	0	0	0	0	0	0	0	0	0	0	0	0	0	0	0	0	0	0	0	0	0	0	0	0	0	0	0	0	0
ENSG00000011083	2	1	3	8	3	4	2	3	2	9	8	7	2	0	2	4	4	4	3	0	0	1	1	4	3	0	1	2	4	4	2	2	2	0	1	2	2	3	1	4	6	4	2	4	5	1	0	2	1
ENSG00000011105	822	796	762	766	729	649	517	570	562	592	555	600	479	430	387	357	429	405	1341	478	487	623	536	518	936	359	369	585	433	605	835	304	324	493	424	483	371	361	382	397	386	404	401	421	379	393	398	415	569
ENSG00000011114	1795	1567	1632	1768	1614	1564	1559	1789	1784	1769	1638	1553	1659	1524	1492	1316	1450	1370	1841	1588	1535	1409	1524	1288	1826	1661	1966	1492	1649	1749	1876	1614	1751	1595	1777	1832	1431	1401	1476	1375	1649	1455	1467	1649	1514	1880	1730	1848	1778
ENSG00000011132	383	409	415	557	500	483	296	364	388	493	438	452	403	359	319	383	411	472	344	345	332	412	436	318	281	333	382	369	356	390	334	324	295	383	453	426	283	300	326	346	350	350	306	403	323	296	347	324	329
ENSG00000011143	290	284	376	225	248	196	236	256	270	220	226	209	298	249	259	179	208	237	330	305	239	276	286	235	294	273	304	218	250	281	289	296	255	284	366	316	213	232	309	252	292	301	290	262	301	266	247	244	219
ENSG00000011198	984	987	1052	1156	1006	993	759	998	990	991	945	980	795	833	914	749	869	851	891	885	841	1233	1189	1175	753	659	772	1195	999	1265	728	677	761	1048	918	1161	1085	1031	1035	967	1017	1183	985	1120	1037	1099	1194	1220	1170
ENSG00000011201	92	88	94	105	85	88	15	21	19	16	8	18	107	114	147	94	123	118	76	31	38	40	50	42	8	3	8	7	17	10	75	37	39	39	25	34	132	118	98	73	81	120	92	116	83	95	103	112	92
ENSG00000011243	879	827	831	894	856	701	723	724	811	761	730	680	840	785	803	662	744	715	885	671	648	684	687	567	728	621	657	630	636	704	735	630	604	674	747	773	459	423	426	467	507	430	451	525	533	585	593	644	442
ENSG00000011258	354	241	288	329	281	280	271	268	244	375	302	347	261	232	205	224	217	226	283	234	203	265	271	199	284	239	281	255	284	279	288	231	273	253	333	282	192	163	209	220	241	194	214	203	223	216	202	215	181
ENSG00000011260	1121	976	1069	1040	958	887	957	1117	1176	1206	1068	1040	1152	1074	1138	866	982	1028	849	768	728	638	716	636	921	864	1003	735	821	858	836	718	849	651	752	714	1273	1310	1230	1181	1172	1225	1242	1260	1319	1435	1452	1404	1302
ENSG00000011275	2587	2502	2611	2531	2304	2167	2107	2399	2464	2346	2277	2208	2397	2352	2248	2002	2151	2295	2331	2151	2120	2254	2320	1987	2013	1996	2302	1922	2071	2204	2088	2045	2064	2146	2299	2305	2180	2128	2294	2311	2686	2519	2422	2633	2523	2589	2483	2631	2169
ENSG00000011295	854	812	809	872	727	824	777	821	852	909	768	825	778	750	646	582	681	685	919	754	698	752	759	667	813	706	730	653	680	730	708	626	613	533	696	647	713	702	729	777	720	791	760	708	767	831	808	822	739
ENSG00000011304	13132	13287	14445	14475	13153	12718	11162	13289	14124	12865	13052	12590	13928	13995	13778	11728	14010	13818	11054	9889	9634	9796	9736	8372	11417	11185	12155	9831	10427	11190	10458	9272	9555	8374	9983	9699	13905	14143	14123	13501	14461	14961	14233	15416	14261	15216	15978	16368	14611
ENSG00000011332	246	197	198	173	161	145	153	159	165	148	159	145	235	228	193	127	176	154	169	119	136	96	117	108	129	142	165	108	110	133	96	101	110	70	102	98	144	162	150	163	158	173	184	162	179	175	192	186	166
ENSG00000011347	996	823	813	609	580	487	1065	1190	1204	718	836	716	1073	998	890	601	766	750	1830	654	675	558	548	440	1822	828	927	652	630	674	1786	684	679	633	722	634	741	787	529	482	512	598	501	581	570	527	558	607	631
ENSG00000011376	1462	1264	1352	1198	1029	1031	1310	1509	1545	1293	1284	1272	1489	1368	1306	1066	1229	1264	1100	891	896	809	802	756	1260	1099	1202	979	940	1099	1183	1102	1136	954	1095	1019	1577	1554	1655	1661	1743	1687	1764	1742	1842	1778	1776	1839	1443
ENSG00000011405	2119	1721	1771	2046	1731	1807	1641	1731	1751	1840	1692	1722	1793	1598	1557	1557	1552	1602	1886	1810	1686	2029	2068	1915	1701	1636	1793	1935	1897	2088	1769	1713	1830	1962	2127	2221	1353	1303	1482	1473	1703	1518	1522	1616	1647	1744	1750	1831	1821
ENSG00000011422	6558	7407	7844	7764	7196	7051	6659	8795	9244	8163	8409	8103	7120	7764	7418	7022	8566	8610	4173	3363	3129	3761	3479	3471	4682	3767	4062	3890	3907	4642	3590	2811	2708	2824	2934	3256	7428	7597	5774	3768	5449	4983	4006	5724	3953	5188	6081	5641	8281
ENSG00000011426	11398	11439	11776	13727	11777	12445	11981	14253	14921	16374	14838	15835	11072	11333	11192	11437	11613	13087	5717	5436	5226	6743	5925	6058	7867	8061	8953	7875	7885	8854	4355	4709	5017	5353	4883	5925	13641	13180	14131	14744	16143	14783	15512	16025	15137	17328	16977	16656	15559
ENSG00000011451	2926	2895	2938	3114	2673	2606	2526	3041	3106	2707	2744	2828	2765	2842	2683	2274	2633	2705	2749	3022	2826	2695	2783	2257	2701	2936	3339	2451	2795	2910	2778	2619	2626	2434	2941	2640	2003	2005	1985	2244	2328	2179	2330	2204	2358	2164	2359	2277	2072
ENSG00000011454	1236	1138	1178	1244	1089	1156	967	1098	1105	1176	1100	1079	1230	1128	1129	933	1008	1047	1434	1162	1046	1080	1143	909	1332	1170	1285	984	1123	1163	1554	1250	1330	1090	1285	1243	984	936	1081	1228	1339	1224	1244	1223	1204	1399	1265	1178	839
ENSG00000011465	1520	1470	1600	2768	2256	2261	3100	3531	3608	4887	3968	4579	1821	1768	1657	2342	2160	2445	2392	2327	2233	8999	5700	8007	3067	3351	3746	14919	8516	16046	3232	3081	3352	14337	8422	15516	2227	2314	2709	3254	2703	2863	3485	2581	3116	2885	2704	2645	1306
ENSG00000011478	422	434	417	473	416	374	339	370	386	435	399	426	357	335	351	294	319	314	427	407	393	518	502	484	414	384	439	483	482	570	376	326	365	368	382	411	256	268	264	265	284	298	340	297	326	301	297	316	261
ENSG00000011485	2408	2265	2376	2329	2192	2006	1846	2204	2268	2202	2179	2139	2168	2081	2120	1734	2089	1998	1853	1662	1537	1650	1719	1446	1808	1787	1901	1625	1621	1872	1637	1524	1486	1368	1557	1511	1959	1910	2163	2064	2269	2281	2226	2309	2269	2340	2345	2348	2194
ENSG00000011523	518	487	511	419	406	337	342	412	379	403	340	369	473	409	472	332	372	361	508	425	380	338	382	282	404	351	381	334	339	337	482	405	426	365	397	393	431	453	591	636	619	630	682	579	674	490	482	524	400
ENSG00000011566	684	643	702	1022	760	889	573	690	656	1008	824	837	645	663	644	708	696	815	704	714	655	777	786	680	724	710	781	759	809	846	672	716	709	797	876	937	492	508	532	527	555	545	549	547	504	628	529	604	619
ENSG00000011590	4	9	9	7	6	4	1	6	1	2	4	2	1	5	2	5	5	4	7	3	2	4	3	6	0	0	2	3	1	1	1	3	3	1	1	3	2	2	3	0	3	4	2	2	1	1	0	4	3
ENSG00000011600	1	0	0	0	0	0	0	0	0	0	1	1	0	0	0	0	0	0	0	0	0	0	0	0	1	0	1	1	0	0	0	0	0	0	0	0	0	0	0	0	0	0	0	0	0	0	0	0	0
ENSG00000011638	358	241	262	311	227	266	234	272	264	358	251	317	355	262	268	315	243	328	444	309	254	362	317	288	426	250	282	301	279	329	440	278	251	332	317	416	297	311	341	472	372	388	473	390	416	556	427	443	317
ENSG00000011677	0	0	0	1	0	0	0	0	0	1	1	0	0	0	0	0	0	0	0	1	0	0	0	0	1	0	0	0	0	0	0	0	0	0	1	0	2	0	1	0	0	0	0	0	0	0	0	0	0
ENSG00000012048	2016	1591	1718	1710	1558	1412	1692	1566	1653	1572	1567	1568	1958	1617	1500	1340	1460	1337	1332	945	931	939	898	892	1404	1154	1300	1054	1089	1215	1029	761	806	733	750	828	1507	1506	1558	1666	1817	1797	1669	1760	1833	1722	1779	1707	1688
ENSG00000012061	2395	2532	2677	2269	2210	1907	1706	2239	2189	1894	1878	1708	2256	2269	2178	1722	2063	1939	2242	1739	1742	1653	1759	1457	2019	1757	2075	1621	1619	1809	1830	1588	1587	1529	1707	1738	2274	2446	2348	2042	2247	2303	2070	2272	2024	2137	2290	2319	2647
ENSG00000012124	0	0	0	0	0	0	0	0	0	0	0	0	0	0	0	0	0	0	0	0	0	0	0	0	0	0	0	0	0	0	0	0	0	0	0	0	0	0	0	0	0	0	0	0	0	0	0	0	0
ENSG00000012171	85	74	63	62	51	64	99	115	129	109	99	118	83	70	66	43	58	51	97	165	128	70	101	52	126	154	141	102	112	97	128	147	132	98	153	110	71	57	64	92	84	67	56	63	67	83	69	85	36
ENSG00000012174	1481	1507	1640	1655	1497	1410	1339	1574	1591	1667	1553	1587	1402	1362	1361	1236	1254	1334	1298	1209	1312	1619	1429	1378	1351	1387	1461	1550	1595	1921	1224	1194	1287	1454	1387	1616	1393	1373	1502	1408	1544	1510	1426	1479	1609	1413	1393	1471	1818
ENSG00000012211	193	200	200	219	205	191	131	205	168	195	149	165	183	184	179	155	198	198	174	196	188	218	206	173	142	166	190	177	176	199	181	192	190	196	266	236	156	185	160	196	170	182	206	201	222	194	214	188	139
ENSG00000012223	0	0	1	0	1	0	0	0	0	0	0	1	0	0	0	0	0	0	1	0	4	4	1	2	0	5	5	2	6	3	0	1	1	6	3	1	0	0	0	0	1	0	1	0	0	2	1	0	1
ENSG00000012232	3228	3018	3237	3054	2975	2716	2508	3171	3127	3084	3061	2955	3242	3124	2890	2721	2986	3194	2627	2265	2176	2441	2515	2082	2180	2209	2437	2337	2328	2634	2494	2078	2144	2275	2487	2593	2957	3057	3242	3028	3500	3309	3121	3570	3429	3373	3561	3477	3423
ENSG00000012504	0	0	0	0	0	0	0	0	0	0	0	0	0	1	0	0	0	0	0	0	0	0	0	0	0	0	0	0	0	0	0	0	0	0	0	0	0	0	0	0	0	0	0	0	0	0	1	0	0
ENSG00000012660	6677	6308	6694	7601	6375	6712	5766	6687	6978	7715	6761	7391	6060	5654	5829	5675	5564	6140	4966	4598	4364	4030	4343	3659	4647	4771	5443	4141	4429	4625	3939	4244	4511	3860	4311	4366	6810	6027	6474	6568	6270	6092	6783	6511	6594	7137	6767	7172	7080
ENSG00000012779	0	0	1	0	0	0	1	0	0	0	0	0	0	0	0	0	0	1	0	0	0	0	0	0	0	0	0	0	0	0	0	0	0	0	1	0	0	0	0	0	0	0	0	0	0	0	0	0	0
ENSG00000012817	0	2	1	1	1	0	848	1086	1089	1133	1050	1142	1056	1094	1111	955	1052	1094	1	2	1	1	3	2	1204	881	1008	1072	980	1210	1414	1087	1209	1326	1364	1494	685	679	872	838	1001	900	851	954	891	876	868	867	1
ENSG00000012822	1806	1549	1643	1761	1619	1437	1245	1383	1364	1437	1360	1453	1666	1638	1539	1365	1494	1549	2743	2199	2254	2003	2263	1771	1614	1786	1903	1570	1678	1693	2561	2357	2376	2444	2829	2757	1066	1132	1362	1387	1533	1325	1434	1462	1512	1320	1389	1285	1010
ENSG00000012963	2970	2854	2957	2482	2463	2248	2599	2991	3066	2424	2576	2310	2788	2698	2703	2016	2346	2215	1801	1407	1355	1264	1300	1096	1788	1603	1752	1280	1359	1437	1328	1187	1204	1009	1087	1087	2670	2872	2701	2446	2864	2979	2510	3042	2639	2650	2733	2759	3303
ENSG00000012983	3260	3060	3296	3346	2869	2907	2901	3144	3370	3323	3009	3150	3096	2852	2825	2493	2725	2735	2866	2478	2409	2310	2366	1962	2734	2441	2718	2386	2301	2686	2738	2283	2357	2084	2166	2406	2233	2124	2095	1921	2362	1848	1849	2222	1975	2573	2315	2501	2859
ENSG00000013016	1879	1538	1687	1416	1418	1169	1474	1651	1694	1436	1393	1331	1775	1621	1574	1154	1311	1266	2159	2005	1977	1956	2143	1798	2275	1755	2013	1927	2017	2227	2538	1988	2030	2132	2412	2449	1595	1559	1848	1835	1813	1943	1892	1790	1926	1790	1993	1716	1636
ENSG00000013275	2879	2825	2909	3230	2831	2732	2338	2801	2876	3028	2770	2865	2579	2585	2439	2377	2505	2727	2597	2643	2493	2667	2567	2350	2565	2665	3068	2655	2763	3020	2372	2383	2529	2404	2700	2720	2631	2909	2861	2695	2898	3043	2976	3015	2906	2909	2931	3148	2780
ENSG00000013288	2353	2200	2370	2532	2153	2010	1570	1905	1961	1956	1703	1845	1961	1880	1824	1562	1781	1842	2646	2154	2172	2373	2384	1963	2175	2032	2098	1921	2027	2323	2364	1924	1924	2001	2217	2445	1686	1720	1824	1899	2057	1914	1995	1881	1984	1768	1938	1998	1765
ENSG00000013293	29	59	44	50	57	40	5	8	9	7	19	9	22	46	41	37	69	57	156	149	131	196	337	183	48	67	80	46	100	57	77	89	92	181	210	153	23	21	13	18	14	19	12	26	22	24	18	17	28
ENSG00000013297	2897	3623	3714	3383	3504	2781	2081	3064	3233	2701	3401	2615	3914	5076	4922	4848	6638	5795	7982	4527	4528	6439	7974	5562	8033	5847	6528	4946	7947	5437	8926	5576	6005	7880	10129	8513	4154	3829	3884	4038	4298	4493	3813	4834	4634	4078	3903	4368	3400
ENSG00000013306	2376	2383	2534	2381	2159	2181	2182	2545	2604	2422	2410	2438	2322	2372	2288	1931	2235	2319	2566	2409	2351	2039	2194	1919	2365	2437	2695	2026	2243	2310	2337	2008	2291	1985	2321	2113	2020	2177	2380	2179	2314	2282	2226	2332	2269	2216	2265	2437	2085
ENSG00000013364	7075	6710	6959	6309	5609	5350	5012	5988	6104	5241	5012	5107	6329	6449	6071	4804	5284	5657	10694	7122	7032	6364	6920	5522	8525	6363	7033	4952	5490	5707	10667	6879	6889	6510	7707	7500	6028	6331	7118	7113	7242	7615	7214	7493	7356	6789	7099	7315	6367
ENSG00000013374	1594	1500	1562	1978	1467	1724	1284	1385	1432	1815	1506	1742	1290	1248	1173	1389	1231	1513	1740	1549	1416	1455	1501	1306	1502	1518	1625	1227	1419	1494	1512	1352	1474	1399	1495	1550	1248	1127	1429	1578	1439	1478	1512	1495	1579	1507	1529	1521	1468
ENSG00000013375	4232	3816	4036	5949	4713	5303	3671	4037	4146	5867	5026	5568	3720	3222	3292	4341	4152	4832	3376	4057	3934	5107	5048	4549	3071	3844	4245	4775	5035	5362	3025	3970	3929	4929	5191	5511	3585	3416	3674	3107	3903	3583	3445	3594	3492	3505	3588	3697	4371
ENSG00000013392	302	244	240	479	372	364	227	250	245	364	278	361	241	201	207	271	252	314	301	284	295	375	322	342	241	272	290	302	336	354	304	275	278	368	412	382	183	194	214	207	219	215	225	220	197	192	205	224	214
ENSG00000013441	827	798	891	1000	850	780	622	703	746	766	724	794	646	695	645	580	619	616	791	673	639	678	676	589	770	658	736	581	568	607	642	572	562	594	689	723	525	558	613	670	747	652	666	675	708	629	644	598	573
ENSG00000013503	435	473	498	557	487	486	403	479	471	488	476	430	401	444	394	318	396	439	485	477	413	486	519	404	455	494	562	472	489	467	462	474	498	491	556	523	497	453	485	521	502	605	556	528	531	591	531	590	520
ENSG00000013523	443	412	445	596	472	515	292	274	334	291	290	299	392	366	332	278	297	313	540	472	439	344	408	335	395	367	346	332	344	336	479	370	398	364	444	409	285	263	276	320	305	301	287	297	269	326	315	319	272
ENSG00000013561	1580	1613	1611	1430	1304	1252	1328	1460	1502	1311	1235	1309	1408	1420	1357	1168	1190	1192	1514	1354	1359	1185	1321	1015	1280	1303	1450	1040	1145	1103	1315	1185	1305	1113	1240	1261	1560	1413	1622	1647	1645	1570	1687	1653	1696	1740	1679	1715	1846
ENSG00000013563	414	442	445	392	364	341	269	336	306	284	268	260	342	348	362	278	299	330	526	502	515	473	496	383	443	462	492	379	422	423	491	453	446	435	468	469	305	324	334	348	321	351	380	324	317	318	353	337	347
ENSG00000013573	715	737	723	676	679	569	554	622	654	709	636	698	694	732	676	582	691	653	691	562	478	471	478	467	531	452	501	347	320	374	481	300	354	281	303	292	278	312	320	264	306	291	286	300	302	330	329	350	361
ENSG00000013583	750	688	759	803	708	735	674	862	860	828	721	750	773	833	780	680	797	791	891	678	703	805	798	740	947	860	976	797	860	925	942	741	780	794	888	882	799	781	915	993	895	1016	904	988	967	924	865	951	747
ENSG00000013588	52	77	73	249	117	217	95	115	150	498	292	571	70	92	97	178	74	206	70	69	73	160	131	143	162	144	154	222	228	242	66	72	85	67	76	84	127	116	92	143	154	193	165	171	179	179	194	167	140
ENSG00000013619	854	850	845	1472	1008	1320	828	942	964	1574	1123	1588	1108	1047	1017	1313	1053	1515	677	870	862	787	791	665	796	1118	1237	1063	1030	1157	631	897	901	787	784	854	632	667	565	364	700	562	401	658	475	537	552	590	596
ENSG00000013725	0	0	0	0	0	0	0	0	0	0	0	0	0	0	0	0	0	0	0	0	1	0	0	1	0	0	0	0	0	0	0	0	0	0	0	0	0	0	0	0	0	0	0	0	0	0	0	0	0
ENSG00000013810	3989	3637	3895	4040	3522	3446	4449	4841	5031	5020	4825	4957	4281	4004	3962	3468	3942	4238	2166	1951	1894	2217	2027	2037	2637	2655	3124	2592	2693	2987	1663	1628	1773	1757	1593	1925	4361	4411	4851	5096	5256	5307	5327	5540	5281	5488	5811	5879	3930
ENSG00000014123	1671	1547	1586	1801	1554	1489	1280	1337	1450	1599	1416	1440	1447	1360	1390	1262	1208	1380	1471	1478	1397	1441	1530	1336	1355	1392	1531	1338	1490	1552	1526	1443	1519	1579	1741	1769	1310	1204	1353	1359	1471	1414	1427	1421	1534	1426	1366	1405	1501
ENSG00000014138	1470	1347	1519	1496	1390	1310	1108	1227	1212	1332	1213	1229	1389	1228	1231	1053	1277	1309	1136	861	798	908	756	762	1092	928	1071	755	785	889	804	645	661	571	549	604	1358	1406	1482	1466	1537	1603	1439	1552	1607	1442	1527	1439	1682
ENSG00000014164	610	627	667	596	576	550	544	590	645	641	554	691	614	650	555	546	554	614	652	517	565	579	553	498	514	546	587	519	577	593	597	544	518	557	591	550	510	584	690	663	705	639	686	695	734	672	675	743	537
ENSG00000014216	4339	4336	4372	4081	3686	3356	3073	3896	3870	3505	3410	3444	3926	4039	3703	3033	3394	3639	5456	4847	4710	4186	4615	3552	4763	4473	4883	3323	4002	3885	5235	4419	4416	3919	4808	4353	3824	3891	4214	4337	4421	4465	4333	4351	4444	4224	4399	4356	4305
ENSG00000014257	0	4	1	2	3	0	1	0	1	0	0	1	0	5	0	2	1	1	1	0	0	1	2	2	0	0	0	0	0	1	0	1	0	1	2	1	1	1	3	0	0	0	0	0	0	0	1	2	1
ENSG00000014641	4081	3848	4043	4280	3724	3724	3255	3682	3774	3759	3488	3593	3561	3533	3335	3138	3196	3525	4118	3443	3244	3345	3367	3030	3684	3507	3966	3297	3591	3636	3546	3244	3482	3295	3397	3889	3924	3810	4199	4061	4216	4283	4192	4484	4316	4108	4145	4181	4438
ENSG00000014824	2644	2394	2627	2407	2288	2184	2027	2142	2304	2292	2061	2108	2218	2059	2100	1852	1918	1971	2338	2155	2144	2203	2235	1975	2278	2110	2364	2062	2183	2420	2117	2103	2087	2107	2244	2311	2181	1863	2058	1965	2210	2002	2096	2131	2162	2229	2012	2062	2726
ENSG00000014914	431	484	417	362	327	313	304	306	288	271	253	258	330	384	368	246	298	284	626	379	405	335	398	307	456	323	337	262	300	322	540	340	358	353	440	409	177	201	207	217	234	206	225	263	200	236	251	237	215
ENSG00000014919	1057	994	959	907	806	755	765	868	814	744	661	686	931	795	852	661	728	768	1005	756	789	803	791	653	865	822	881	736	802	869	899	794	883	803	915	879	877	893	1079	1061	1090	1096	1029	1110	1134	1043	1013	1048	1033
ENSG00000015133	141	136	145	133	106	123	96	139	147	96	115	131	126	137	125	105	140	123	99	113	87	84	81	66	79	93	85	69	85	87	91	77	98	72	104	98	130	124	140	118	128	119	140	114	120	123	119	140	117
ENSG00000015153	723	637	627	652	637	619	564	583	665	545	561	579	534	600	516	477	554	547	539	497	459	516	558	461	471	497	518	495	479	554	362	432	406	462	495	520	512	441	463	371	467	421	433	488	435	469	488	476	670
ENSG00000015171	3016	2767	2962	2826	2463	2318	2816	3077	3182	3043	2826	2785	2924	2693	2692	2234	2465	2472	2843	2391	2337	2451	2593	2160	2860	2519	2788	2517	2571	2857	2628	2434	2561	2504	2614	2785	2440	2303	2379	2475	2732	2483	2452	2656	2678	2850	2636	2811	2871
ENSG00000015285	11	2	3	4	2	2	6	1	3	0	5	6	5	1	7	3	2	7	8	5	3	5	4	4	3	2	4	2	5	2	5	5	3	4	3	8	1	4	3	4	1	3	5	2	0	5	0	1	3
ENSG00000015413	0	3	0	0	0	0	0	0	0	0	0	0	0	0	0	0	0	0	1	0	1	0	0	1	0	0	0	0	0	0	0	0	0	0	0	0	0	1	0	0	0	0	0	0	1	0	1	0	0
ENSG00000015475	1004	1076	1194	2179	1792	1770	827	1000	1129	1877	1685	1839	1000	1100	1041	1596	1596	1884	1115	1024	948	1356	1367	1245	976	958	1103	1086	1388	1269	965	913	1029	1271	1507	1509	1213	1301	1198	1107	1149	1189	1195	1201	1104	1226	1371	1262	1210
ENSG00000015479	9633	9167	9740	9362	8476	8298	8163	9260	9672	8814	8548	8553	9332	9159	9171	7798	8398	8582	8591	7362	7425	7692	7866	6822	8707	8188	9117	8032	8363	8763	8001	7468	8024	7873	8107	8598	9198	8668	9431	9194	10003	9674	9396	9847	9900	9859	9445	9421	10027
ENSG00000015520	1	1	0	0	1	0	0	0	0	0	0	0	0	0	0	0	0	1	0	0	0	0	0	0	0	0	0	0	0	0	0	0	0	1	0	0	0	0	0	0	0	0	0	0	0	0	0	0	0
ENSG00000015532	1716	1708	1709	1599	1511	1341	1360	1606	1681	1444	1483	1346	1540	1647	1527	1229	1461	1401	1728	1717	1575	1772	1933	1520	1531	1542	1683	1641	1701	1930	1561	1498	1535	1670	1936	1934	1360	1459	1575	1548	1679	1737	1676	1720	1664	1394	1509	1419	1385
ENSG00000015568	0	0	0	0	0	0	0	0	0	0	0	0	0	0	0	0	0	0	0	0	0	0	0	0	0	0	0	0	0	0	0	0	0	0	0	0	0	0	0	0	0	0	0	0	0	0	0	0	0
ENSG00000015592	1	0	0	0	0	0	0	0	0	0	0	0	0	0	0	0	0	1	0	0	0	0	0	0	1	0	0	0	0	0	0	0	0	0	0	0	0	0	0	0	0	0	0	0	0	1	0	0	0
ENSG00000015676	3048	2735	2866	2558	2362	2287	2552	2785	2847	2722	2502	2494	2806	2673	2626	2017	2336	2339	3350	2737	2718	2197	2514	2103	2909	2847	3255	2214	2554	2515	2977	2635	2725	2218	2590	2457	2968	3011	3146	3182	3187	3506	3226	3336	3514	3442	3395	3443	3176
ENSG00000016082	19	9	17	13	15	11	7	10	10	8	14	7	32	28	25	24	16	25	22	14	11	9	9	6	7	6	7	4	4	5	28	9	18	10	7	14	29	28	34	41	43	45	35	36	52	21	27	20	13
ENSG00000016391	23	15	22	6	9	7	13	13	10	9	10	15	8	8	7	6	7	11	22	13	12	2	7	4	21	10	16	3	8	9	10	6	5	6	6	4	14	8	5	18	11	16	10	14	7	10	14	13	7
ENSG00000016402	0	2	1	2	2	2	2	4	0	6	1	2	2	0	1	1	2	0	2	2	1	1	2	1	1	2	1	0	2	2	3	1	0	0	1	3	4	0	5	1	2	1	0	2	2	3	1	3	3
ENSG00000016490	0	0	0	0	0	0	0	0	0	0	0	0	0	0	0	0	0	0	1	0	0	0	0	0	0	0	0	0	0	0	0	0	0	0	0	0	0	0	0	0	0	0	0	0	0	0	0	0	0
ENSG00000016602	0	0	0	0	0	0	0	0	0	0	0	0	0	0	0	0	0	0	0	0	0	0	0	0	0	0	0	0	0	0	0	0	0	0	0	0	0	0	0	0	0	0	0	0	0	0	0	0	0
ENSG00000016864	2128	1837	2067	2035	1710	1626	1612	1883	1906	1735	1715	1766	1648	1522	1522	1248	1375	1346	2531	2465	2267	2477	2597	2236	2076	2293	2494	2296	2537	2540	2184	2144	2225	2380	2669	2745	1305	1436	1632	1739	1900	1751	1852	1701	1840	1741	1650	1589	1604
ENSG00000017260	3475	3299	3626	3823	3258	3430	2563	2814	3038	3263	2834	3065	2931	2760	2869	2604	2688	2956	3357	2962	2907	4223	3700	3726	2934	2633	2930	3521	3276	3989	2791	2633	2845	3463	3219	3878	2756	2771	2906	2792	3065	2826	2846	2970	2863	3004	2956	3082	3603
ENSG00000017373	2	3	1	3	1	3	5	1	2	3	0	2	2	1	0	0	0	1	5	4	2	0	8	3	1	7	1	0	1	1	3	0	0	0	6	2	1	0	1	1	0	1	4	1	1	1	0	0	1
ENSG00000017427	10	3	2	31	15	15	47	25	25	111	39	96	17	11	8	29	8	16	2	3	3	34	24	34	14	2	9	117	40	127	8	11	10	80	36	82	23	11	7	12	18	13	16	17	14	14	3	23	1
ENSG00000017483	1064	1019	1123	1038	973	903	1933	2156	2215	2007	1947	1929	1195	1214	1154	970	1054	1123	935	964	944	953	941	917	1372	1386	1706	1450	1541	1661	1012	883	976	805	1024	957	1411	1437	1447	1356	1409	1571	1458	1483	1512	1429	1554	1638	1585
ENSG00000017621	25	26	33	27	27	18	22	26	32	17	25	25	21	26	27	14	16	25	41	29	26	37	43	32	30	30	28	40	31	41	32	18	38	27	39	39	21	15	27	24	28	23	26	25	26	19	36	34	28
ENSG00000017797	2845	2509	2658	2817	2519	2433	2186	2504	2559	2601	2458	2543	2353	2272	2157	1937	2126	2141	2671	2396	2366	2342	2403	2147	2266	2367	2736	2107	2349	2506	2313	2187	2409	2181	2415	2491	2498	2461	2738	3033	3082	2926	3033	3036	3116	3039	2880	2996	2812
ENSG00000018189	550	416	519	380	413	378	436	464	570	403	485	409	536	490	503	319	378	361	719	532	489	493	507	459	610	547	518	464	437	488	689	469	546	519	576	598	307	282	339	345	375	324	379	380	344	309	383	340	326
ENSG00000018236	52	59	67	56	44	46	1	4	4	5	4	3	6	12	4	11	7	19	42	15	19	17	18	8	2	2	0	4	3	2	1	1	4	2	4	5	7	3	7	5	10	11	9	5	6	9	8	4	29
ENSG00000018280	10	12	10	10	5	6	5	6	11	11	9	5	2	7	8	4	5	3	14	9	4	8	9	8	16	14	14	12	8	7	6	2	15	14	6	9	8	8	19	8	6	13	11	12	5	2	6	7	10
ENSG00000018408	5294	4085	4228	2251	2817	1955	4607	4251	4607	2345	2984	2412	4022	3461	3293	1728	2395	1912	5761	3141	3169	2195	2309	1946	6003	3693	4141	2318	2615	2537	4910	2742	2958	1659	2019	1862	2871	2857	2196	1936	2296	1919	2004	2263	2243	2753	2556	2729	4688
ENSG00000018510	2997	2560	2795	2095	2002	1860	2941	2814	2913	2282	2230	2152	2814	2352	2305	1531	1764	1769	2080	1823	1747	1755	1818	1540	2170	1973	2105	1680	1745	1803	1991	1751	1783	1579	1736	1749	2727	2457	2886	2830	2893	2783	2992	3028	2986	3105	2895	3219	3251
ENSG00000018607	0	0	0	0	0	0	0	1	0	0	0	0	0	0	0	0	0	0	0	0	0	1	1	0	0	0	0	0	0	0	0	1	0	1	0	0	0	0	0	0	0	0	0	0	0	0	0	1	0
ENSG00000018610	509	472	467	484	418	433	429	471	480	462	419	417	417	400	403	353	368	428	438	376	353	374	405	358	389	425	442	397	413	431	383	351	377	394	365	425	358	388	417	378	453	417	425	429	456	475	429	412	436
ENSG00000018625	0	0	0	0	0	0	0	0	0	0	0	0	1	0	0	0	0	0	1	1	0	1	2	0	0	0	1	0	0	0	0	0	2	3	0	3	0	0	0	0	0	1	0	0	0	0	0	0	0
ENSG00000018699	859	801	869	902	785	801	735	873	842	875	726	762	746	758	778	727	710	784	758	716	692	675	713	632	735	837	878	640	789	687	692	718	792	680	729	761	1007	943	932	1006	1008	1054	1017	999	1105	1065	1014	1013	1019
ENSG00000018869	47	52	48	52	42	56	45	44	36	52	51	44	59	42	46	39	40	43	91	55	51	67	63	68	55	48	50	48	63	49	66	52	46	59	63	49	46	33	42	43	55	43	51	45	54	54	49	45	50
ENSG00000019102	3	8	4	2	3	2	4	2	3	2	0	2	4	3	5	6	6	1	4	0	3	0	1	1	1	0	2	0	1	0	1	1	0	0	0	0	3	1	1	1	0	3	2	2	0	1	3	5	6
ENSG00000019144	4716	4064	4202	3497	3830	2966	3275	3332	3289	2562	2973	2544	4183	3446	3334	2300	3035	2561	5097	5007	4975	5557	5441	4744	3729	3915	4290	4590	4525	5379	4661	4907	4892	5256	5802	5799	2340	2388	2929	2778	3359	2813	2807	2991	2934	2745	2635	2843	2705
ENSG00000019169	0	0	0	1	0	0	0	0	0	0	0	0	0	0	0	0	0	1	0	0	0	0	0	0	0	0	0	0	0	0	0	0	0	0	0	0	0	0	0	0	0	0	0	0	0	0	0	0	0
ENSG00000019186	20	5	7	0	3	0	29	15	16	1	4	8	14	7	1	0	1	0	2	1	1	0	2	0	0	1	0	6	6	5	0	2	0	1	0	0	3	5	2	7	5	6	10	6	8	1	3	2	4
ENSG00000019485	146	170	166	146	141	106	101	125	151	131	128	137	107	165	120	96	98	127	147	148	157	100	111	104	132	134	147	110	124	114	138	123	136	101	141	138	132	110	168	134	166	186	164	151	188	176	173	182	132
ENSG00000019505	0	2	1	1	0	2	2	1	1	0	0	0	0	0	1	0	0	0	3	1	4	1	2	0	0	4	1	0	1	0	0	1	3	0	1	0	0	2	2	0	0	7	2	0	0	0	1	3	0
ENSG00000019549	2001	2485	2660	2834	2377	2437	1329	1921	1874	3038	2223	2967	1856	2134	2227	2561	1901	2587	2270	2716	2587	2478	2487	2206	1802	2325	2591	3059	2799	3366	3040	3095	3266	4149	3712	4574	2821	2586	2868	3793	3061	3102	3682	3072	3510	3558	3145	3520	3018
ENSG00000019582	53	39	55	57	46	47	55	53	74	72	63	68	83	68	69	64	68	78	63	37	31	45	36	47	47	37	40	41	36	37	87	54	59	53	63	55	41	49	63	61	62	68	58	59	53	40	67	59	30
ENSG00000019991	547	952	954	1579	1314	1338	220	457	450	862	610	780	73	136	119	396	279	395	399	336	321	220	228	188	288	261	320	153	160	134	53	35	30	49	42	28	120	119	64	50	54	74	47	44	41	56	40	47	452
ENSG00000019995	1134	958	1035	1452	1207	1283	931	1038	1097	1386	1179	1392	1025	904	859	999	942	1063	1137	1094	1021	1305	1238	1166	1076	1175	1250	1405	1309	1636	1036	1030	1069	1251	1217	1421	962	855	1086	1230	1227	1051	1249	1183	1162	1519	1426	1424	1076
ENSG00000020129	2000	2214	2303	2194	1944	1829	1529	2109	2113	1764	1718	1730	1921	2071	1956	1545	1884	1767	2005	2101	2072	1688	1846	1452	1725	1966	2175	1531	1743	1743	1887	1944	1995	1523	1834	1800	1571	1713	1681	1663	1843	1752	1737	1740	1804	1679	1963	1754	1784
ENSG00000020181	3575	3161	3219	2995	2881	2555	2507	2916	2904	2544	2550	2570	3116	2928	2841	2153	2576	2561	4912	4121	4055	4946	4906	4038	4096	3777	3994	3342	4157	3886	5090	4248	4273	5928	6800	6939	2535	2665	2752	3029	3323	3085	3184	3109	3333	2884	3090	3044	2400
ENSG00000020219	0	0	1	0	0	1	0	0	0	0	0	0	0	0	0	0	0	0	0	0	0	0	0	0	0	0	0	0	0	0	0	0	0	0	0	0	0	0	0	0	0	0	0	0	0	0	0	0	1
ENSG00000020256	880	782	791	749	702	612	686	743	726	669	645	634	802	655	619	495	618	608	978	794	760	630	751	581	774	714	806	623	702	709	878	790	771	676	833	777	644	689	719	802	782	720	799	773	836	840	890	816	756
ENSG00000020426	798	715	770	671	666	592	667	683	704	599	687	650	820	644	650	528	561	556	708	560	543	545	554	463	667	653	707	524	594	682	667	568	573	558	562	567	754	744	723	745	784	752	753	810	733	922	786	807	840
ENSG00000020577	1740	1916	1926	4447	3310	4072	1738	2291	2341	3874	3330	3864	1976	2070	2054	3349	2954	3775	1577	1950	1936	2593	2716	2355	1770	2196	2188	2485	2672	2776	1711	1957	2005	2350	3029	2884	1568	1546	1623	1741	2225	1563	1758	2076	1773	2659	2426	2459	1771
ENSG00000020633	507	505	521	408	394	327	597	673	662	555	571	555	1037	876	871	631	675	669	541	495	457	434	460	367	571	641	696	503	562	555	714	807	783	670	777	766	803	763	805	739	873	829	792	931	821	771	852	946	476
ENSG00000020922	521	535	546	517	495	436	535	602	644	680	604	657	480	503	559	414	501	503	436	360	384	382	344	332	537	435	522	404	448	481	399	333	305	325	313	374	501	468	528	547	617	509	503	552	566	607	546	552	476
ENSG00000021300	8	4	5	3	7	5	2	6	2	4	5	5	2	5	3	3	5	4	9	3	5	2	2	4	7	4	4	3	7	0	11	0	3	3	3	2	7	3	1	3	6	3	4	1	4	4	4	9	2
ENSG00000021355	584	518	623	488	409	390	455	506	577	449	436	435	489	491	476	387	408	387	870	524	520	546	561	440	860	560	670	463	559	540	832	481	469	548	588	664	477	490	587	581	640	629	704	641	622	599	623	581	543
ENSG00000021461	0	0	0	0	1	0	0	0	0	0	0	1	0	0	0	0	0	0	0	0	0	0	0	0	0	1	0	0	0	0	0	0	0	0	0	0	0	0	0	0	0	0	0	0	0	0	0	0	0
ENSG00000021488	2	0	0	0	0	1	0	0	1	0	1	2	0	0	1	0	2	0	0	0	0	0	0	0	0	0	0	0	0	2	1	0	0	0	0	2	0	0	0	0	0	0	1	0	0	1	0	1	0
ENSG00000021574	607	501	555	618	529	458	593	618	630	679	657	647	540	499	502	471	472	519	690	554	555	509	499	429	674	563	597	518	574	600	689	524	542	554	574	610	495	400	491	536	606	462	540	590	594	624	496	566	636
ENSG00000021645	316	297	327	441	395	427	327	382	397	531	443	557	349	343	352	397	423	395	56	112	93	111	118	64	43	85	78	55	62	68	33	65	59	54	82	58	248	267	207	152	202	205	173	219	165	204	224	216	176
ENSG00000021762	1263	1115	1141	1263	1064	969	835	985	978	1133	964	1075	1090	870	847	746	838	797	1825	1708	1602	1543	1505	1283	1592	1586	1597	1264	1332	1541	1764	1560	1647	1332	1580	1526	650	720	960	1079	1012	923	1157	887	1131	901	972	829	822
ENSG00000021776	1578	1450	1507	1690	1454	1468	1353	1409	1472	1541	1334	1460	1467	1452	1388	1351	1350	1447	1467	1223	1171	1251	1304	1140	1376	1217	1325	1199	1198	1301	1280	1208	1235	1197	1326	1281	1638	1574	1645	1650	1843	1729	1720	1755	1791	1992	1804	1939	1751
ENSG00000021826	392	335	342	326	262	259	552	494	572	486	452	447	489	367	444	324	335	341	374	301	320	279	221	256	572	536	585	522	508	503	595	430	457	384	451	481	422	445	498	568	478	510	506	534	492	540	516	484	404
ENSG00000021852	0	0	1	0	0	0	0	0	0	0	0	1	0	0	1	0	0	0	0	0	0	0	0	0	1	0	0	2	0	3	1	0	0	0	1	0	0	0	0	0	1	0	1	1	0	0	0	1	1
ENSG00000022267	2817	3450	3810	1924	2272	1626	2967	4046	4034	2401	2622	2208	3663	4048	3984	2200	2950	2598	3515	5761	5752	2665	3722	2219	4934	7945	8812	3014	4326	3422	4760	7412	7809	3954	5357	4307	4169	4016	4749	5452	5812	4686	5409	5337	5236	5970	5188	5331	2936
ENSG00000022277	2669	2497	2725	2453	2260	2127	2138	2467	2514	2318	2128	2109	2690	2697	2537	2116	2294	2311	2718	2298	2339	2096	2104	1903	2612	2346	2815	2024	2207	2158	2790	2454	2591	2232	2458	2335	2704	2714	3124	2788	3081	3272	2922	3113	3021	3084	2892	3082	2672
ENSG00000022355	0	0	0	2	0	0	3	0	0	0	1	2	0	0	0	1	0	0	0	0	0	0	0	0	1	1	1	0	0	0	0	0	0	0	1	1	0	0	0	0	0	0	0	0	0	0	0	1	0
ENSG00000022556	113	101	115	97	67	64	18	25	25	15	23	11	32	38	20	28	27	31	129	84	80	101	113	92	21	19	22	27	23	31	33	29	27	27	28	43	28	31	32	28	37	33	31	29	38	32	48	38	72
ENSG00000022567	342	295	335	467	340	370	296	288	302	379	354	383	330	305	269	291	354	354	250	255	222	258	266	224	234	250	280	225	245	270	258	196	212	221	228	231	259	254	294	229	248	275	252	263	274	324	366	299	289
ENSG00000022840	3710	3372	3453	3998	3485	3391	3273	3774	3930	4134	3710	4044	3236	3070	3037	2991	3050	3369	4119	3687	3454	3774	3874	3372	3994	3697	4302	3648	3936	4291	3661	3345	3455	3626	3953	4139	3094	3156	3400	3786	3637	3555	3904	3590	3829	3797	3813	3778	3418
ENSG00000022976	479	417	376	452	357	356	348	363	386	389	365	402	395	331	345	333	324	390	336	299	327	283	347	278	342	299	351	234	286	304	306	266	278	283	342	296	281	289	301	297	297	323	304	321	294	305	272	261	237
ENSG00000023041	1695	1516	1704	1719	1521	1514	1475	1696	1668	1591	1427	1590	1562	1437	1422	1243	1351	1414	1483	1244	1180	1404	1376	1294	1407	1306	1396	1266	1343	1364	1129	1044	1144	1104	1182	1185	1428	1381	1401	1430	1449	1311	1415	1493	1384	1498	1501	1516	1696
ENSG00000023171	495	442	485	743	481	611	506	621	580	1698	961	1723	486	497	459	424	407	473	581	455	486	419	531	392	740	621	647	726	646	881	468	403	447	414	426	436	352	384	374	335	445	277	249	413	274	501	489	443	526
ENSG00000023191	7563	7692	7857	7509	6726	6224	8371	9957	10335	8992	8859	8465	8238	8275	7734	6160	7240	7262	8747	8569	8568	6604	7541	5473	10719	11248	12265	6510	8547	7266	9581	9331	9109	6431	8527	7052	8407	8923	9226	9447	9446	9587	9387	9732	9705	9537	9920	10072	7892
ENSG00000023228	3046	2850	3033	3207	2730	2748	2616	2815	3020	2961	2660	2810	2706	2547	2615	2422	2466	2594	3263	2723	2667	2657	2655	2467	3333	3016	3240	2767	2899	3114	3044	2619	2794	2691	2743	2908	2553	2642	3052	2970	3157	3103	3051	3102	3157	2997	2845	2971	3042
ENSG00000023287	1717	1487	1496	1866	1567	1741	1413	1494	1547	1823	1536	1744	1405	1265	1197	1282	1260	1439	1733	1562	1477	1839	1810	1553	1537	1509	1711	1593	1751	1838	1741	1554	1555	1835	1914	2035	1257	1124	1428	1538	1648	1278	1501	1629	1490	1584	1391	1489	1645
ENSG00000023318	1777	1747	1885	2186	1742	1825	1690	1805	1942	2036	1867	2036	1749	1640	1593	1578	1614	1884	1564	1531	1479	1719	1752	1542	1505	1606	1804	1758	1765	1827	1435	1443	1522	1707	1762	1850	1819	1778	1855	1888	1940	1853	1859	2000	1903	2028	2081	2001	1799
ENSG00000023330	1654	1464	1592	1909	1671	1716	1372	1464	1518	1721	1570	1712	1647	1630	1583	1643	1748	1901	1340	1220	1258	1419	1406	1268	1234	1205	1349	1217	1250	1464	1354	1235	1330	1494	1534	1686	1637	1670	1799	1602	1917	1804	1665	1784	1673	1751	1693	1715	1636
ENSG00000023445	705	1846	1969	20791	10625	19258	873	4138	4224	26860	15647	26516	877	1941	1832	18714	10191	21002	133	472	455	1469	1014	1266	244	1024	1055	1471	1310	1601	81	320	311	1108	748	1184	1506	1342	446	168	491	236	205	303	163	343	359	468	1811
ENSG00000023516	3522	3011	3237	3718	3347	3350	2874	3304	3082	3560	3294	3375	3115	2683	2637	2627	2667	2826	2926	2344	2307	2523	2601	2151	2613	2335	2656	2533	2378	2915	2899	2306	2490	2498	2663	2640	2488	2415	2450	2281	2484	2528	2416	2714	2549	2573	2646	2776	3641
ENSG00000023572	432	488	506	536	445	472	390	438	474	446	447	514	352	385	402	372	387	443	331	351	324	354	363	301	323	345	421	407	369	415	286	316	362	324	333	390	447	374	410	353	370	389	398	423	373	399	393	432	475
ENSG00000023608	729	807	851	1425	1080	1244	1025	1192	1365	1832	1526	1850	852	963	957	1090	988	1189	562	636	615	1025	878	880	779	910	989	1234	1423	1423	671	793	837	1050	989	1132	1145	1095	1175	1290	1144	1220	1235	1152	1218	1554	1314	1597	1033
ENSG00000023697	1086	1004	1075	982	861	813	746	890	892	814	747	829	911	937	963	677	761	815	1140	1012	1067	1080	1052	1048	1023	1076	1141	1020	1080	1161	1028	885	1005	1039	1044	1194	1019	1014	1115	1186	1188	1175	1203	1203	1172	1116	1103	1088	1047
ENSG00000023734	6944	6847	7178	7339	6403	6458	6094	6776	6956	6925	6344	6805	6624	6307	6166	5562	5892	6298	5720	5498	5467	5422	5653	5041	5605	5638	6517	5257	5864	5940	5126	5226	5386	5351	5965	5865	6702	6471	6964	6664	7133	7067	6979	7110	7124	7447	7081	7477	7621
ENSG00000023839	25	18	11	16	13	8	12	15	12	16	9	13	11	14	8	12	9	12	14	19	7	10	15	17	8	14	15	16	13	15	20	16	16	18	19	27	13	9	3	25	8	8	15	14	24	13	15	15	10
ENSG00000023892	13	10	11	2	7	4	4	4	1	3	4	3	5	3	0	4	3	8	8	6	7	2	4	2	3	3	5	5	1	2	4	5	4	2	1	2	3	5	3	4	4	2	4	2	6	3	3	4	5
ENSG00000023902	2592	2466	2532	1974	1901	1733	2126	2416	2521	2060	1911	1975	2798	2470	2317	1612	2064	1920	2114	2211	2134	2489	2426	2208	1957	2152	2437	2234	2254	2483	2370	2262	2457	2515	2591	2859	2767	2811	3318	2944	3956	3247	3292	3739	3055	3760	3526	3889	2424
ENSG00000023909	1044	1029	1074	1241	1152	1173	964	1199	1143	1308	1229	1308	1059	1111	1054	1126	1134	1327	1353	803	874	1024	888	852	1129	1005	1066	996	904	1157	1450	909	927	888	966	1021	1344	1286	983	981	964	1011	1007	1137	995	1194	1199	1296	1670
ENSG00000024048	1101	1009	1092	1207	1101	1045	866	1049	1118	1129	999	1127	887	943	888	834	858	954	1039	796	847	782	903	770	893	815	814	713	716	770	872	747	787	725	878	820	817	824	970	987	987	1001	1025	1037	1049	1040	924	1006	883
ENSG00000024422	9914	9773	10195	8472	7893	7268	9130	10650	11140	8703	8423	8531	9214	9692	9310	6683	7631	7881	13223	14867	14429	12327	13188	11039	13682	15438	17343	12222	13529	14143	14565	15165	15212	12171	14464	14022	9663	10176	11511	12262	12346	12156	11835	12090	12854	11409	12108	11627	9992
ENSG00000024526	2354	1952	2118	2382	2000	2184	2542	2621	2716	3026	2567	2913	2359	1986	1922	1988	2062	2321	846	733	811	1047	804	996	1125	1049	1141	1324	1117	1434	612	681	704	925	739	1040	2743	2413	2421	2514	2878	2353	2473	2939	2731	3170	2820	3039	3164
ENSG00000024862	233	192	186	251	204	207	165	173	180	233	207	209	167	159	157	194	199	196	221	204	208	183	222	182	192	180	211	165	152	188	237	166	202	210	226	231	214	207	265	262	268	271	251	264	258	251	212	240	204
ENSG00000025039	0	1	1	1	1	0	0	1	0	1	1	0	0	0	1	0	0	1	0	0	2	2	0	1	1	2	1	1	0	0	0	0	0	3	0	0	0	0	0	0	0	1	1	0	0	0	0	1	0
ENSG00000025156	356	312	337	466	375	408	269	331	315	373	337	378	350	303	334	338	318	356	372	295	279	315	309	261	350	330	389	296	305	319	379	266	337	304	347	386	294	288	343	345	341	376	330	367	302	334	306	330	274
ENSG00000025293	1321	1273	1302	2398	1704	2217	1214	1338	1340	2502	1915	2435	1373	1277	1258	1936	1566	2210	1581	1406	1291	1469	1428	1302	1581	1470	1606	1643	1786	1913	1482	1454	1499	1596	1722	1885	1249	1168	1291	1216	1272	1290	1263	1296	1361	1515	1381	1385	1232
ENSG00000025423	12	16	19	7	9	8	12	11	11	12	7	12	15	13	17	9	9	23	14	15	14	26	24	11	12	9	15	9	11	13	20	10	9	20	18	9	7	12	14	15	19	20	16	15	16	12	13	14	13
ENSG00000025434	100	65	60	52	62	68	58	60	41	45	46	38	77	55	65	40	53	44	127	78	72	81	83	74	72	71	62	82	86	90	78	68	72	84	93	87	57	52	49	66	60	56	65	52	69	58	70	60	55
ENSG00000025708	123	144	173	207	168	156	158	241	193	260	269	262	130	130	122	108	109	143	188	162	160	316	329	264	216	192	204	303	334	355	217	135	148	244	251	244	95	100	111	168	110	107	217	103	106	142	123	115	114
ENSG00000025770	1646	1673	1608	1575	1476	1368	1468	1800	1699	1558	1559	1532	1676	1664	1543	1398	1519	1543	1364	1161	1208	1051	1014	886	1476	1407	1493	1076	1147	1277	1085	1031	1084	796	956	905	1574	1588	1652	1671	1829	1766	1796	1860	1754	1831	1784	1897	1672
ENSG00000025772	2536	2714	2882	3370	2991	2889	2016	2559	2594	2994	2649	2916	3034	3219	3183	3222	3357	3791	2020	2171	2076	1569	1775	1337	1617	2007	2359	1509	1627	1696	1678	2208	2154	1553	1925	1631	3139	3234	2789	2420	2525	2652	2521	2719	2468	2413	2621	2607	3021
ENSG00000025796	3625	3228	3504	4303	3437	3681	3295	3421	3572	3874	3682	3793	3253	2972	2972	2998	2983	3268	3575	3266	3041	3360	3500	2944	3321	3117	3465	2957	3224	3411	3043	2944	3155	3147	3456	3402	2869	2665	2657	2596	2915	2625	2640	2944	2737	2998	2889	2900	3295
ENSG00000025800	3097	2837	2869	3325	2773	2835	2552	2877	2838	3038	2657	2984	3318	2926	2956	2814	2833	3082	3036	2468	2445	2540	2526	2261	2829	2573	2888	2198	2513	2651	2849	2446	2703	2473	2772	2775	2983	2913	3136	3069	3311	3310	3323	3382	3254	3156	3240	3268	3215
ENSG00000026025	97433	96596	103411	99149	86546	88142	95642	107345	112916	98785	93376	97904	99435	102584	101655	88049	94156	101291	107641	94858	92262	72358	81289	65471	111827	114323	130982	70557	88380	78415	108956	100711	106606	83384	104264	94306	106647	105320	117347	113639	120427	117746	110593	122833	115706	110385	112652	117295	120249
ENSG00000026036	159	214	233	295	248	278	167	235	208	309	277	270	216	267	303	220	263	267	196	189	215	172	210	143	219	190	215	143	140	178	184	153	140	104	148	152	24	33	27	31	33	19	28	30	27	13	21	19	24
ENSG00000026103	2663	2860	2933	3223	2822	2875	2055	2761	2893	3050	2715	2900	2587	2871	2784	2527	2577	2647	2053	1653	1605	1955	1925	1709	1938	1587	1721	1858	1659	2027	2339	1763	1869	2441	2317	2709	2985	2674	3058	2950	3677	2933	3176	3439	3196	3744	3271	3566	2556
ENSG00000026297	176	162	153	160	131	122	70	95	114	102	88	91	85	90	99	62	81	66	174	159	195	147	156	127	88	92	135	77	107	108	149	96	79	93	98	108	88	86	116	109	106	100	112	106	105	104	101	91	110
ENSG00000026508	27892	28851	30445	64110	43825	57846	32200	38034	38087	67583	51589	65528	27932	29587	29253	53394	42792	60511	24864	22952	21914	23875	24425	21481	30863	30029	33399	28546	31479	32132	22203	19561	20775	21297	24056	23711	31622	30896	27877	25252	28042	28789	24769	30322	25721	28692	28895	30848	40305
ENSG00000026559	3189	3032	3119	4078	3126	3548	3148	3564	3449	5382	3943	5076	3877	3399	3085	3383	3176	3849	1133	1883	1788	1740	1729	1559	792	1649	1825	1883	1920	2247	1046	2073	2080	2067	2580	2371	3320	3421	2759	3095	2799	2816	3378	2874	3133	3399	3329	3972	2822
ENSG00000026652	614	541	580	675	453	584	467	503	535	723	521	662	461	429	440	381	324	364	665	487	447	581	515	544	517	459	457	738	554	796	496	469	469	673	642	808	417	426	331	467	438	423	428	455	473	511	471	475	516
ENSG00000026751	0	0	0	0	0	0	0	0	0	0	0	0	0	0	0	0	0	0	0	0	0	0	0	0	0	0	0	0	0	0	0	0	0	0	0	0	0	0	0	0	0	0	0	0	0	0	0	0	0
ENSG00000026950	433	313	349	687	417	499	252	271	287	515	341	560	332	273	290	425	344	477	824	484	450	774	685	592	631	448	508	579	654	671	872	502	489	821	884	951	251	234	324	371	395	359	365	298	378	276	307	269	229
ENSG00000027001	504	461	516	413	395	359	414	463	484	371	358	372	448	362	347	314	297	314	566	379	346	345	336	282	543	423	467	374	404	423	452	354	321	337	363	317	437	504	497	534	499	577	560	521	541	493	491	519	536
ENSG00000027075	77	68	82	171	131	127	86	94	129	184	129	153	64	74	75	105	70	94	47	82	75	209	143	166	50	82	96	245	180	261	47	69	79	155	121	183	118	71	73	124	73	95	122	59	112	144	129	143	100
ENSG00000027644	1	0	2	3	0	2	3	2	6	0	1	6	1	1	0	2	1	0	0	2	1	2	0	0	1	0	2	0	0	1	2	1	2	0	2	0	0	2	1	0	0	0	0	0	0	0	0	2	0
ENSG00000027697	870	803	890	1374	1155	1255	657	779	795	1171	995	1117	630	730	647	846	870	963	903	959	901	1415	1318	1210	857	942	951	1415	1299	1469	863	931	901	1571	1456	1806	731	749	837	870	846	808	873	787	897	1160	986	1059	936
ENSG00000027847	1041	968	989	1111	1038	913	739	888	898	956	800	916	777	775	714	624	772	784	1088	1223	1201	1577	1580	1267	884	1213	1281	1468	1437	1623	874	992	1000	1237	1284	1408	677	750	829	737	849	828	745	733	796	692	733	713	761
ENSG00000027869	17	28	25	34	26	21	15	15	18	34	21	20	13	23	18	9	13	10	8	21	13	16	20	18	2	5	7	10	7	7	7	6	15	5	9	13	21	15	22	11	26	28	31	21	16	15	8	18	16
ENSG00000028116	487	440	483	396	372	376	457	467	469	389	347	380	464	369	409	359	356	360	620	422	396	375	358	296	540	447	503	349	337	415	496	304	372	339	315	317	431	400	446	442	469	436	493	445	464	518	509	522	533
ENSG00000028137	73	122	112	945	484	750	74	130	145	819	546	813	70	91	82	739	419	728	133	129	112	640	423	547	184	255	303	912	670	996	72	96	119	709	404	794	78	98	65	55	64	61	52	57	64	42	73	49	112
ENSG00000028203	1910	1691	1887	1949	1749	1687	1364	1506	1557	1367	1338	1425	1547	1437	1552	1391	1392	1457	2359	1777	1809	1695	1812	1492	2017	1646	1760	1321	1521	1500	1894	1558	1718	1626	1794	1691	1497	1388	1420	1285	1438	1479	1408	1480	1443	1501	1447	1508	1787
ENSG00000028277	1023	748	703	5816	4486	5064	818	736	752	4333	3556	4297	1186	840	787	4835	4598	5904	1055	634	555	2774	2325	2511	1107	664	683	2282	2111	2473	1289	627	621	2416	2371	2614	542	543	320	188	383	272	198	305	260	213	286	286	574
ENSG00000028310	1495	1530	1565	1910	1610	1671	1213	1518	1516	1576	1481	1553	1503	1695	1594	1493	1627	1693	1596	1350	1316	1374	1359	1146	1457	1430	1442	1171	1262	1332	1380	1245	1308	1178	1345	1307	1279	1348	1269	1330	1335	1442	1350	1286	1373	1456	1421	1523	1317
ENSG00000028528	2754	2487	2626	2677	2358	2335	2303	2560	2653	2608	2414	2521	2826	2606	2523	2211	2567	2669	2854	2148	2275	2351	2414	2066	2725	2358	2698	2305	2326	2604	3000	2500	2643	2545	2799	2784	2413	2399	2593	2614	2946	2663	2835	2726	2774	2730	2784	2818	2114
ENSG00000028839	527	504	470	651	513	607	524	510	579	668	542	565	510	439	467	451	484	525	470	415	401	434	468	413	450	476	573	456	477	548	432	439	434	471	475	521	532	533	594	546	622	606	622	637	628	693	621	672	638
ENSG00000029153	3086	3362	3505	4812	3596	4315	2875	3551	3760	4608	3744	4465	3098	3158	3188	3854	3402	4270	2277	1950	1830	2104	2044	1807	2603	2402	2531	1775	1932	2021	1826	1558	1445	1765	1870	1971	3365	3341	3061	2543	3100	2923	2730	3198	2505	2924	3097	3347	3984
ENSG00000029363	6194	5533	5723	6098	5400	5410	5537	5970	6007	6144	5522	5766	6139	5523	5457	4760	4982	5279	5734	5333	5212	5201	5505	4749	5752	5659	6064	5415	5789	6032	5367	5220	5515	5338	5792	5911	5995	5491	5505	6218	6152	5898	6007	6176	6524	7167	6556	6443	6858
ENSG00000029364	2683	2528	2594	3010	2578	2655	2250	2551	2588	2850	2630	2692	2467	2312	2247	2192	2319	2477	2439	2478	2278	2696	2627	2379	2168	2299	2617	2570	2545	2874	2218	2174	2334	2542	2597	2833	2791	2578	2767	2610	2850	2841	2746	2823	2928	3003	2982	3130	3044
ENSG00000029534	10	10	5	5	8	4	3	9	9	7	1	3	2	6	6	3	3	0	29	20	20	16	15	16	43	36	33	23	17	22	14	11	15	10	15	7	8	8	3	6	7	3	8	9	11	4	0	5	8
ENSG00000029559	14	9	12	86	107	29	5	8	11	56	50	57	3	4	3	17	13	14	17	12	19	17	18	9	7	8	12	9	9	10	3	7	8	13	10	9	7	4	9	5	6	5	5	3	7	4	3	5	7
ENSG00000029639	393	336	331	284	307	267	375	352	361	256	259	257	385	327	277	241	282	254	373	264	281	203	221	185	476	383	395	282	302	330	453	297	343	244	280	270	391	421	481	378	411	423	389	482	413	471	465	463	377
ENSG00000029725	2425	2232	2526	2302	2103	2082	2163	2463	2596	2332	2226	2065	2277	2179	2308	1822	1930	1940	2255	1890	1845	1580	1818	1427	2119	1929	2168	1642	1793	1904	2127	1848	1910	1548	1754	1686	2231	2018	2182	2021	2227	2185	2151	2195	2255	2155	2143	2176	2335
ENSG00000029993	1937	1750	1832	1627	1484	1388	1818	1727	1944	1804	1668	1791	1815	1692	1706	1397	1470	1627	1413	1019	999	1155	1133	939	1444	1449	1631	1248	1322	1467	1107	1142	1189	1147	1152	1151	1998	1977	2214	2322	2393	2340	2265	2359	2487	2598	2416	2503	2153
ENSG00000030066	2139	1846	2017	1742	1581	1509	1707	2011	2082	1841	1807	1807	2042	1870	1806	1442	1654	1631	1411	1216	1180	1087	1073	922	1507	1406	1535	1172	1258	1321	1333	1250	1247	1019	1074	1168	1937	2005	2277	2257	2613	2416	2541	2530	2491	2931	2820	2866	2207
ENSG00000030110	647	636	659	581	563	444	643	634	609	517	511	461	834	699	698	586	754	691	497	529	485	459	529	396	459	501	520	377	430	460	614	633	633	523	658	614	800	806	722	741	775	771	730	776	793	757	870	861	574
ENSG00000030304	0	0	2	3	0	0	0	0	2	2	0	0	4	2	1	0	1	1	3	1	0	0	0	0	1	0	0	0	1	0	1	0	1	0	1	5	0	0	1	1	0	0	0	1	0	0	1	1	1
ENSG00000030419	157	156	138	717	375	582	85	96	115	553	293	474	164	150	127	532	256	538	94	53	57	93	88	83	79	71	58	99	79	100	116	58	76	103	98	103	102	85	78	135	131	98	180	115	125	149	140	116	122
ENSG00000030582	3826	3756	3860	4262	3720	3539	3453	3983	4093	4099	3871	4000	3605	3641	3400	3134	3611	3641	4722	3905	3759	4341	4319	3943	4137	3981	4480	4215	4525	4763	4665	3806	3781	4328	4672	5027	3335	3470	3978	3961	4176	4087	4026	3986	3961	4024	4015	4195	3065
ENSG00000031003	991	1100	1173	1206	1168	1129	1003	1291	1302	1181	1131	1126	1066	1239	1176	1034	1142	1209	1220	1055	1007	959	1044	844	1398	1071	1250	845	934	917	1250	1039	1104	962	1033	1037	1100	1093	956	961	1023	903	945	1056	955	1248	1311	1216	1293
ENSG00000031081	2667	2627	2745	3178	2911	2831	1909	2420	2290	2360	2344	2227	2736	2365	2357	2420	2721	2836	2241	2808	2626	3389	3325	2973	1611	2060	2229	2821	2596	3147	2179	2633	2589	3425	3490	3900	2425	2426	1985	1768	2185	1957	1885	2024	1870	2268	2208	2538	3005
ENSG00000031544	0	2	3	4	3	6	2	5	3	1	6	2	4	4	0	2	2	1	0	0	2	2	2	0	7	2	2	0	1	1	2	1	0	1	3	0	1	2	0	1	0	3	1	1	1	2	1	0	1
ENSG00000031691	441	422	467	590	531	548	676	740	776	942	767	918	414	392	386	445	477	527	314	218	224	232	215	222	525	436	458	449	394	475	206	157	191	157	156	188	422	356	362	338	421	357	388	426	378	457	482	482	478
ENSG00000031698	5219	4815	5265	4893	4426	4228	5107	5307	5950	4938	4856	4983	5259	5077	4822	3936	4392	4515	6404	6189	6156	5006	5734	4483	6392	6653	7335	4477	5676	5163	6511	6352	6845	5314	6649	5782	5328	5350	5503	5706	5743	5989	5685	6221	5813	6339	5928	6646	5464
ENSG00000031823	1709	1613	1786	1775	1597	1445	1491	1771	1858	1726	1718	1669	1633	1687	1648	1448	1641	1669	1716	1407	1276	1370	1439	1144	1642	1559	1774	1364	1429	1630	1526	1381	1364	1322	1500	1621	1490	1574	1733	1777	1905	1784	1870	1821	1847	1815	1924	1898	1609
ENSG00000032219	479	437	443	513	417	448	372	374	415	475	417	408	391	352	362	349	332	345	367	276	299	326	324	289	342	302	345	271	269	328	373	356	395	372	350	388	277	269	332	361	428	308	378	403	368	378	328	380	242
ENSG00000032389	644	595	691	711	582	565	543	663	650	628	567	657	611	590	614	549	529	604	793	678	688	678	699	581	707	690	776	610	695	701	715	655	614	603	690	695	644	653	760	704	706	762	724	695	767	698	706	779	661
ENSG00000032444	2109	1934	2116	2023	1799	1621	1519	1838	1862	1824	1822	1837	1914	1765	1590	1482	1685	1642	2362	1959	1933	2027	2097	1764	1917	1816	2032	1764	1865	2072	2205	1797	1920	1939	2182	2266	1405	1520	1606	1745	1810	1800	1733	1908	1830	1800	1877	1849	1783
ENSG00000032742	346	294	292	260	260	225	244	267	250	220	197	199	253	229	243	170	206	206	440	319	292	291	307	270	431	324	359	275	315	314	375	298	325	305	318	338	231	207	216	232	241	226	243	266	283	276	242	243	334
ENSG00000033011	595	572	596	531	537	509	494	596	633	579	546	577	505	502	496	405	447	476	618	555	552	530	595	477	503	600	657	571	574	607	524	541	517	518	542	569	586	675	711	731	687	797	674	731	673	735	689	730	687
ENSG00000033030	764	758	779	819	767	772	757	884	936	903	901	892	793	787	819	710	797	832	631	580	564	577	645	525	646	645	646	535	586	589	594	575	612	537	644	654	630	702	639	645	675	676	700	703	661	832	704	789	652
ENSG00000033050	3618	3652	3875	4603	3974	3934	3382	3911	4025	4366	3964	4327	3573	3590	3570	3473	3794	4003	2889	2918	2722	3004	3051	2783	2863	3033	3446	3090	3316	3487	2569	2708	2816	2691	2931	2858	3924	4028	4029	4041	4087	4323	4125	4092	4336	4213	4404	4623	3862
ENSG00000033100	5880	5914	6014	5980	5500	5055	4485	5533	5575	5193	5098	5140	5504	5622	5370	4508	5115	5115	5797	5417	5520	6090	6097	5261	4861	5234	5640	5977	5804	6729	5622	5245	5392	5892	6261	6591	5029	5234	5526	4949	5714	5445	5270	5300	5011	4954	5770	5391	5083
ENSG00000033122	26	30	31	43	53	33	18	17	24	19	26	24	28	32	36	39	41	50	20	22	25	41	49	31	20	19	25	27	38	28	26	11	21	30	44	39	19	19	29	25	33	25	24	34	35	26	38	30	29
ENSG00000033170	1968	2075	2123	1862	1564	1578	1728	2130	2124	1792	1618	1651	1649	1765	1738	1452	1444	1602	2386	1529	1509	1924	1778	1692	2143	1610	1822	1817	1808	1931	1793	1378	1467	1789	1744	2009	2003	2140	1854	1741	1807	1996	1852	1962	1866	1709	1814	1732	2692
ENSG00000033178	1902	1525	1644	2453	1831	2217	1523	1528	1616	2246	1728	2207	1778	1435	1495	1733	1602	1822	1922	1540	1498	1858	1708	1687	1971	1499	1697	1752	1640	1854	1872	1477	1530	1659	1693	1850	1650	1502	1523	1383	1604	1376	1370	1636	1499	1643	1601	1661	2111
ENSG00000033327	191	129	145	360	205	278	182	159	180	369	219	321	151	117	124	163	118	171	255	203	218	383	294	315	242	242	266	372	319	426	201	201	201	254	248	293	80	89	134	144	181	127	138	156	151	126	127	124	85
ENSG00000033627	788	604	623	807	768	770	631	561	608	722	622	690	763	626	634	605	687	713	1038	794	777	732	847	704	821	704	758	658	662	661	956	711	759	733	897	830	412	447	458	437	537	460	469	548	489	556	510	552	525
ENSG00000033800	643	605	661	717	622	622	476	553	633	629	540	558	611	570	578	535	561	568	548	473	454	516	517	486	512	480	561	463	496	514	522	506	530	523	511	567	621	662	708	759	834	744	816	794	699	752	762	728	629
ENSG00000033867	2492	2647	2526	3702	3227	3279	2563	2915	2914	3538	3273	3486	2209	2211	2179	2626	2584	2864	1728	1746	1756	2460	2624	2212	1509	1837	1942	2405	2344	2582	1115	1372	1410	1773	1925	1866	1487	1510	1198	945	1407	1202	1023	1355	1127	1087	1053	1289	2071
ENSG00000034053	386	365	382	327	269	264	93	149	96	103	113	107	297	296	310	185	270	286	373	325	308	387	417	332	96	100	133	175	144	156	302	226	243	268	288	353	270	275	273	259	245	270	264	276	289	265	278	268	304
ENSG00000034063	2608	2610	2749	2325	2285	1994	2523	2939	3091	2604	2818	2423	2997	3099	2974	2367	2955	2570	2305	1683	1580	1408	1440	1158	2599	2267	2429	1510	1679	1814	2065	1483	1545	1054	1153	1071	2644	2653	2785	2607	2780	2824	2781	2920	2963	2714	2855	2864	2371
ENSG00000034152	2421	2834	2979	4610	3796	4294	2309	3394	3589	4545	4137	4421	3184	3500	3482	4139	4357	5057	1680	2387	2197	2764	2601	2489	2480	3147	3344	3193	3245	3618	2042	2558	2615	2686	2861	3035	3384	3410	3225	2651	3587	2888	2423	3508	2668	3386	3893	3644	3489
ENSG00000034239	22	13	13	13	11	8	10	16	13	16	10	14	8	14	12	12	10	8	16	6	7	8	10	11	20	17	13	10	15	16	22	11	10	17	24	15	12	17	6	19	5	13	10	18	12	18	9	14	14
ENSG00000034510	37469	36864	38693	42157	36558	35630	28571	33630	38339	35585	33338	34152	32695	33626	32606	28771	33371	35198	41214	39753	38940	35026	39753	31059	36724	39338	44785	29369	35201	33745	36903	39861	41507	34870	42051	40563	42420	44066	46816	46906	46432	49188	47031	46507	46829	46003	46355	47636	36893
ENSG00000034533	217	186	233	174	194	167	177	221	226	177	149	188	204	188	177	148	158	142	205	162	160	154	143	128	190	202	209	139	169	169	176	157	160	129	160	144	210	250	226	233	217	263	229	257	253	256	222	239	219
ENSG00000034677	1091	1124	1157	1350	1154	1180	849	1169	1184	1167	1092	1162	1041	1012	999	1001	1094	1149	1100	1069	1052	1265	1186	1110	1191	1141	1131	983	1089	1135	1192	1096	1145	1149	1295	1322	1037	1008	1120	1072	1194	1013	1038	1129	1030	1297	1154	1248	1159
ENSG00000034693	465	404	421	409	350	334	347	370	408	323	309	309	401	394	353	307	295	301	433	363	330	362	365	325	448	388	415	324	406	390	406	370	333	340	361	408	384	377	414	387	463	493	443	467	436	436	427	513	481
ENSG00000034713	1786	1496	1696	1906	1602	1690	1399	1484	1514	1680	1553	1664	1487	1365	1429	1340	1320	1532	1559	1288	1321	1510	1472	1414	1470	1318	1444	1407	1437	1642	1464	1245	1341	1497	1441	1592	1495	1383	1684	1512	1796	1569	1628	1692	1685	1724	1631	1741	1648
ENSG00000034971	0	0	0	0	0	0	0	0	1	0	0	0	0	0	0	0	0	0	0	0	0	0	0	0	0	0	1	0	0	0	0	0	0	0	0	0	0	0	0	0	0	0	0	0	0	0	0	0	0
ENSG00000035115	515	400	392	425	380	344	329	337	330	324	299	317	427	357	347	286	300	301	575	497	487	475	560	422	395	406	407	361	391	434	486	409	438	420	458	522	275	312	293	258	296	300	276	353	335	284	299	285	268
ENSG00000035141	1863	1739	1858	1625	1630	1434	1738	2008	2068	1785	1695	1657	2086	1851	1929	1517	1729	1649	1670	1303	1288	1143	1265	1032	1737	1460	1652	1138	1329	1259	1653	1364	1568	1142	1365	1288	2011	1905	2147	1964	2079	2037	2086	2073	2092	2164	2296	2185	2107
ENSG00000035403	16058	15512	16291	10439	10818	9374	12783	15995	16262	9327	10777	9209	16840	16465	16328	9372	11987	10819	17675	15289	14438	13673	14174	12267	17152	15378	16918	12304	13285	13995	19676	15893	16264	14399	15591	16312	15996	15889	16889	18789	19180	16888	19822	19124	18740	22155	20553	20880	16191
ENSG00000035499	515	410	410	515	409	425	473	476	529	578	512	519	517	452	421	404	433	454	221	195	162	227	206	196	274	251	270	257	248	306	181	155	193	187	147	192	573	546	570	557	559	573	570	591	570	675	633	626	556
ENSG00000035664	32	21	26	52	47	31	8	12	18	26	33	22	20	20	22	57	35	34	50	35	41	35	42	41	20	44	32	36	44	32	15	30	34	34	57	60	15	18	11	9	17	15	17	12	18	15	9	10	6
ENSG00000035681	1371	1370	1444	1270	1254	1188	1235	1344	1476	1315	1223	1346	1224	1248	1252	1146	1140	1230	1380	1091	1042	963	1065	907	1392	1136	1282	973	1050	1116	1187	1046	1043	1007	1199	1059	1276	1261	1341	1411	1397	1366	1253	1480	1397	1424	1346	1421	1478
ENSG00000035687	1440	1372	1456	1953	1727	1700	1514	1668	1707	2048	1775	2005	1321	1335	1308	1309	1276	1409	1267	1203	1144	1288	1343	1193	1399	1372	1467	1393	1410	1485	1260	1099	1193	1181	1169	1239	1394	1412	1437	1512	1500	1510	1513	1555	1544	1654	1650	1687	1813
ENSG00000035720	0	1	0	0	0	0	0	0	0	0	0	0	1	0	0	0	0	1	0	0	0	0	0	1	0	0	0	0	0	0	0	0	0	0	0	0	0	0	1	0	0	0	0	0	0	0	0	0	0
ENSG00000035862	30514	27721	29503	29026	27175	25640	22694	25213	25638	24469	22930	23549	27546	25608	25002	21100	23240	24427	35009	22533	22197	22477	22329	19926	25996	20405	23079	20542	19716	22856	31125	22044	23201	23001	24173	25617	22811	23106	24874	25321	27847	25841	26896	26936	27246	25069	25595	26338	22605
ENSG00000035928	2237	2202	2240	2351	2061	2143	2061	2308	2442	2239	2101	1995	2185	2081	2067	1806	2045	2171	2289	1852	1780	1549	1795	1548	2370	1956	2283	1626	1749	1764	1981	1806	1721	1487	1784	1761	1880	1898	1990	2049	2210	2153	2101	2219	2137	2172	2115	2170	1944
ENSG00000036054	1529	1490	1498	1754	1464	1573	1304	1600	1608	1655	1524	1613	1463	1365	1313	1256	1282	1466	1691	1658	1602	2043	2073	1731	1910	1813	1969	1928	2124	2166	1958	1894	1913	2397	2593	2644	1535	1313	1551	1528	1732	1475	1429	1545	1473	1697	1463	1534	1719
ENSG00000036257	2494	2348	2485	2426	2311	2104	2480	2553	2620	2532	2377	2456	2614	2309	2315	2054	2205	2327	2167	1853	1879	1953	1946	1746	2261	2131	2389	2052	2190	2244	2134	1878	2045	2057	2251	2278	2427	2289	2409	2317	2598	2439	2328	2609	2629	2671	2727	2845	2695
ENSG00000036448	4	4	1	3	2	2	10	12	12	16	13	15	17	24	14	11	20	6	6	10	1	1	3	4	24	24	16	16	17	24	35	21	21	15	20	25	19	23	24	32	19	22	22	24	35	23	16	27	3
ENSG00000036473	0	0	0	0	0	0	0	0	0	0	0	0	0	0	1	0	0	0	0	0	0	0	0	0	0	0	0	0	0	1	0	0	0	0	0	0	0	0	0	0	0	0	0	0	1	0	0	0	0
ENSG00000036530	22	13	10	9	13	7	12	14	22	11	15	7	34	32	19	24	21	20	30	14	24	14	17	18	27	19	26	10	20	25	24	27	39	20	31	23	13	11	14	13	12	9	13	11	7	6	12	18	8
ENSG00000036549	1616	1437	1503	1644	1358	1448	1400	1664	1687	1545	1543	1500	1689	1600	1445	1225	1400	1457	1647	1321	1277	1349	1490	1260	1707	1499	1621	1453	1549	1597	1707	1363	1496	1461	1619	1612	1560	1493	1553	1529	1495	1510	1581	1615	1631	1956	1947	1914	1693
ENSG00000036565	0	0	0	0	0	0	0	0	0	0	0	0	0	0	0	0	0	0	0	0	0	0	0	0	0	0	0	0	0	0	0	0	0	0	0	0	0	0	0	0	0	0	0	0	0	0	0	0	0
ENSG00000036672	29	27	23	7	16	5	17	23	34	11	23	16	28	42	29	7	38	21	16	39	21	18	30	15	19	28	39	21	28	12	13	43	43	31	41	40	26	26	39	39	46	40	47	38	31	47	28	34	24
ENSG00000036828	0	1	0	0	0	0	0	0	0	0	0	0	0	0	0	0	0	0	0	0	0	0	0	0	0	0	0	0	0	0	0	0	0	0	0	0	0	0	0	0	0	0	0	0	0	0	0	0	0
ENSG00000037042	512	546	525	489	442	363	323	342	388	370	339	348	434	490	427	259	399	322	605	403	419	393	434	349	483	348	354	377	321	353	514	331	355	378	404	419	170	187	192	195	229	203	225	203	192	198	234	219	193
ENSG00000037241	522	568	597	524	455	466	394	523	512	470	423	448	512	560	576	384	454	488	437	437	455	396	394	384	372	467	515	396	487	444	364	461	522	445	480	503	623	630	637	580	617	598	592	633	642	675	640	649	638
ENSG00000037280	3	4	8	3	2	2	1	3	2	4	7	2	1	5	3	0	2	2	2	2	2	2	2	0	2	2	2	3	2	2	2	0	0	0	0	1	0	3	0	0	0	4	2	1	4	0	3	2	1
ENSG00000037474	3490	3363	3519	4168	3529	3538	3313	3720	3875	3943	3781	3789	3922	3856	3701	3512	3864	4032	2583	2648	2584	2541	2719	2178	2812	2916	3143	2518	2623	2864	2611	2746	2772	2294	2715	2532	3766	3652	3425	3218	3437	3537	3311	3434	3404	3729	4013	4191	3724
ENSG00000037637	870	919	915	986	867	875	717	933	860	995	859	908	860	806	819	702	764	883	976	808	723	823	811	704	782	732	805	731	756	809	860	753	735	781	782	856	818	775	854	958	950	1021	977	955	939	932	836	976	803
ENSG00000037749	2456	2264	2386	2634	2228	2282	2347	2618	2622	2575	2434	2482	2312	2088	2171	1967	2101	2185	1772	1785	1638	1888	1950	1701	1805	1855	2016	1935	1982	2150	1722	1620	1695	1775	1881	1944	2574	2380	2389	2247	2644	2380	2360	2456	2442	2840	2594	2867	2903
ENSG00000037757	361	367	358	298	294	286	345	391	375	316	335	315	629	643	540	428	541	466	463	332	322	345	339	261	406	334	368	298	283	360	648	474	489	445	538	515	311	342	404	343	447	384	401	411	405	391	429	394	219
ENSG00000037897	481	585	579	679	607	623	517	615	647	741	648	742	509	608	580	529	614	706	458	440	438	538	495	436	439	576	681	544	541	546	429	466	498	461	508	481	547	594	679	567	539	670	611	608	578	581	647	646	537
ENSG00000037965	566	650	708	437	491	404	579	711	750	500	568	514	688	762	727	479	560	527	508	489	511	513	499	417	475	572	641	538	564	586	522	728	743	621	715	669	682	651	693	745	794	654	792	707	733	868	775	851	543
ENSG00000038002	611	568	647	670	633	502	513	592	621	657	587	613	440	399	392	334	386	404	666	607	550	552	596	478	619	627	614	573	615	683	457	414	402	439	472	503	431	441	425	418	476	479	432	461	481	438	503	426	577
ENSG00000038210	1514	1582	1693	1883	1493	1548	1209	1452	1632	1667	1414	1565	1225	1323	1308	1186	1296	1319	1484	1307	1322	1471	1490	1267	1710	1374	1560	1429	1426	1514	1441	1160	1197	1293	1249	1323	1313	1221	1393	1295	1398	1344	1281	1381	1462	1281	1250	1307	1942
ENSG00000038219	1967	1825	1984	2805	2297	2441	1665	2030	1935	2604	2288	2466	1768	1752	1600	1829	1827	1967	2123	1874	1878	2059	1983	1755	1905	1873	2075	1957	2009	2331	1991	1926	1891	2242	2356	2383	1054	1018	1035	1162	1326	1088	1358	1090	1251	1421	1294	1290	1131
ENSG00000038274	2487	2279	2412	2568	2169	2278	2216	2378	2517	2707	2323	2589	2350	2233	2178	1862	1893	2101	2262	1647	1717	1749	1884	1610	2391	1922	2144	1820	1891	1959	2197	1806	1923	1980	2094	2061	2297	2111	2634	2391	2643	2548	2346	2632	2340	2779	2441	2529	2629
ENSG00000038295	178	140	172	103	96	79	25	25	35	24	11	32	150	128	138	70	87	67	168	174	155	117	166	99	15	19	14	21	26	35	135	149	138	91	160	130	114	107	156	192	188	146	231	172	188	216	217	221	129
ENSG00000038358	2230	2154	2137	2139	1907	1857	1779	2095	2171	1919	1879	1895	2108	2082	2004	1720	1975	1989	1761	1545	1656	1578	1592	1338	1638	1682	1902	1404	1500	1564	1514	1447	1503	1416	1671	1514	1461	1573	1594	1636	1860	1747	1790	1798	1702	1797	1911	1724	1552
ENSG00000038382	10872	9786	10420	14100	11483	12274	8749	11513	10483	11843	11286	10784	10135	9920	9573	9491	9897	10856	8824	9732	9694	11653	12000	9999	7174	9587	10714	10301	10626	11865	8216	9956	10159	11246	12893	12479	7170	7341	6541	6608	8197	6816	7420	8038	6928	9037	8847	10079	7368
ENSG00000038427	34917	26565	27654	24616	23551	21628	30681	33388	31227	24923	24925	22633	25495	20435	20287	14420	16745	16093	45545	27220	27093	26189	28492	22308	34320	27753	31918	27433	28999	31082	30062	24508	26025	22566	26955	25095	18486	19321	21003	20848	23028	22224	23093	24823	23825	24755	23964	26574	23973
ENSG00000038532	1311	1123	1145	1118	1023	1013	905	1046	1034	980	1027	1000	1127	998	1020	843	945	937	1191	984	1002	945	1036	769	1060	1000	1134	839	897	1005	1048	1008	1023	923	1118	967	869	850	802	820	971	867	884	914	894	967	988	1109	1039
ENSG00000038945	27	32	20	16	25	18	13	18	17	12	9	10	20	13	21	22	23	25	45	24	26	26	18	25	29	21	31	19	21	17	54	26	35	33	35	30	20	13	25	19	37	15	16	26	22	18	20	21	20
ENSG00000039068	9	2	7	3	5	1	1	1	0	0	1	2	5	1	7	3	5	3	13	9	9	4	7	5	9	3	3	1	2	2	12	12	11	4	5	2	4	5	7	11	11	12	4	13	4	10	7	9	6
ENSG00000039123	2273	2165	2278	2312	2035	1981	2058	2309	2303	2220	2055	2061	2216	2053	2073	1693	1907	1896	2013	1615	1576	1754	1788	1461	1919	1758	1975	1693	1730	1954	1698	1597	1689	1539	1701	1677	2245	2210	2228	2254	2323	2348	2205	2461	2497	2596	2617	2615	2665
ENSG00000039139	29	32	29	54	45	32	35	50	65	60	48	54	48	63	67	73	67	73	47	46	54	82	91	75	50	70	82	108	140	118	80	82	76	139	141	152	44	62	68	69	81	66	75	71	78	65	61	65	32
ENSG00000039319	1590	1452	1575	1748	1466	1529	1452	1610	1642	1714	1469	1580	1497	1304	1388	1169	1246	1326	1470	1212	1178	1268	1250	1083	1415	1225	1405	1241	1243	1389	1361	1252	1258	1288	1309	1447	1360	1158	1251	1212	1482	1261	1285	1322	1377	1488	1514	1461	1380
ENSG00000039523	2336	2361	2478	2131	2101	1799	2244	2439	2549	2058	2102	2032	2379	2518	2457	1909	2289	2353	2178	1946	1882	1612	1754	1392	2039	2056	2260	1376	1525	1477	1909	1786	1847	1460	1749	1666	1722	1903	1854	1834	2044	1710	1823	1938	1854	1876	2044	1839	1820
ENSG00000039537	0	1	2	0	0	0	0	0	1	0	0	2	0	0	0	0	0	0	0	0	0	0	0	0	0	0	0	0	0	1	0	0	0	0	0	1	0	0	0	0	1	0	0	0	0	0	0	0	0
ENSG00000039560	10338	9335	9814	11617	9788	9940	7922	9286	9735	9730	9133	9508	9782	8642	8764	7760	8475	8939	9533	8591	8379	8511	9139	7727	7842	8474	9224	8515	9120	9966	7771	8022	8293	8381	9098	9466	7515	7581	6742	6447	7490	6618	6942	7202	6913	8102	7794	8230	9248
ENSG00000039600	15	11	18	10	8	8	10	11	7	11	5	3	21	9	12	6	9	7	14	8	12	9	9	7	10	9	10	6	4	5	14	5	10	4	7	8	13	14	19	15	20	17	15	11	11	9	12	12	19
ENSG00000039650	744	811	874	880	796	718	601	729	750	794	697	793	804	915	826	740	776	819	845	683	717	706	781	670	806	731	742	680	657	780	766	655	691	598	701	643	406	466	468	432	440	480	453	425	443	374	484	456	396
ENSG00000039987	3	0	0	0	0	0	0	1	0	1	0	0	0	1	0	0	0	0	0	0	0	2	0	0	0	0	0	0	0	0	0	1	0	0	0	0	1	0	0	2	0	0	0	2	0	0	2	0	0
ENSG00000040199	1390	1433	1477	1635	1432	1495	1106	1538	1623	1548	1454	1589	1589	1685	1569	1499	1640	1753	1134	970	960	946	953	895	1075	970	1072	838	939	939	1117	1030	1072	941	1105	998	1460	1395	1402	1375	1488	1424	1482	1622	1468	1732	1628	1706	1399
ENSG00000040275	3787	3544	3770	3451	3269	2990	3897	3825	4040	3819	3731	3759	4074	3541	3699	2971	3316	3386	1743	1833	1863	2105	1866	1797	1838	2365	2485	2356	2393	2745	1509	1926	2124	2197	1971	2367	3757	3705	3732	3672	4170	3915	4022	3827	3852	4520	4000	4473	3370
ENSG00000040341	450	426	377	309	364	236	397	442	490	335	365	381	417	382	343	252	300	295	690	463	482	522	487	445	663	509	622	495	495	552	610	494	473	538	541	584	407	406	441	505	553	488	515	561	515	524	481	493	503
ENSG00000040487	583	591	575	552	571	516	446	549	577	604	562	514	585	532	510	436	506	438	531	492	470	503	511	440	421	431	519	467	431	482	368	403	391	413	471	426	452	440	425	401	403	470	446	462	481	442	469	429	453
ENSG00000040531	514	473	465	474	439	423	342	460	485	455	493	479	423	385	359	294	380	389	568	455	479	564	555	463	431	455	492	465	439	547	362	352	351	400	439	469	306	330	372	379	375	446	410	419	405	346	342	400	333
ENSG00000040608	8	13	11	4	1	6	8	4	9	1	3	3	10	9	12	5	6	2	16	7	4	6	4	7	5	15	3	3	4	4	9	13	16	7	4	11	8	6	9	15	13	10	17	17	23	12	10	8	7
ENSG00000040633	1606	1793	1961	1948	1773	1598	1462	1777	1828	1692	1680	1606	1686	1756	1751	1427	1673	1643	1355	1149	1279	1373	1450	1255	1210	1156	1450	1420	1432	1646	1501	1400	1518	1797	1785	2014	2044	2026	2176	2218	2271	2345	2286	2387	2299	2114	2208	2330	1695
ENSG00000040731	0	0	1	0	1	0	0	0	0	0	0	0	0	0	0	0	0	0	0	0	0	0	0	0	0	0	0	0	1	0	0	0	0	0	0	0	0	0	0	0	0	0	0	0	0	0	0	0	0
ENSG00000040933	1046	894	884	853	818	758	811	811	831	869	770	765	885	806	781	621	674	733	1022	878	844	785	773	655	878	759	857	681	680	723	981	836	822	640	825	774	583	553	524	571	671	553	585	638	588	633	632	680	728
ENSG00000041353	69	86	59	429	267	333	79	146	127	867	494	797	63	88	90	217	140	251	83	50	54	196	154	168	134	58	72	626	315	729	143	56	64	224	152	249	79	102	60	74	81	78	58	70	78	47	63	45	90
ENSG00000041357	4096	3919	4263	4530	3891	3864	3256	3726	4018	3854	3594	3726	3533	3394	3521	3293	3341	3562	4007	3249	3240	3596	3606	3174	3901	3582	4102	3195	3665	3793	3441	3213	3389	3314	3494	3647	3814	3706	4184	4057	4327	4448	4113	4203	4345	4332	4146	4141	4404
ENSG00000041515	1	0	0	1	1	0	0	0	0	2	1	0	0	2	0	0	1	3	0	0	1	0	2	1	0	0	2	5	3	0	1	0	0	0	1	0	1	3	3	5	1	2	6	2	4	7	6	4	1
ENSG00000041802	2018	1859	1992	2187	1811	1926	1706	1849	1976	2068	1856	2057	1956	1824	1932	1740	1879	1966	1422	1217	1251	1300	1393	1157	1374	1318	1415	1125	1257	1284	1347	1266	1359	1228	1281	1322	1708	1766	1745	1697	1773	1949	1890	1784	1982	2020	1846	2078	1670
ENSG00000041880	617	652	606	536	531	460	477	618	573	536	498	500	584	575	526	460	497	491	903	817	875	879	946	788	759	832	858	818	854	918	746	758	791	775	914	922	416	435	406	468	458	456	480	424	524	463	428	436	420
ENSG00000041982	71260	60699	62610	136603	93949	114918	50353	58469	57133	114459	83038	105473	73879	67920	64788	100785	86738	114707	75179	47399	47931	91686	84592	78687	57165	46700	51131	89321	84589	102937	91108	62882	64763	92234	97801	103320	65971	69151	71570	71515	76904	80618	80213	80550	78379	78029	77099	85084	54818
ENSG00000041988	327	333	354	345	317	331	327	407	372	399	370	395	312	333	304	265	299	309	293	226	238	242	236	221	287	232	330	259	253	295	229	256	222	249	297	265	353	341	384	380	390	417	378	465	370	388	374	393	308
ENSG00000042062	17	4	10	18	22	15	5	5	5	12	7	14	11	8	6	19	25	13	13	4	8	104	31	76	13	5	8	59	31	58	3	6	9	82	42	101	1	5	3	0	0	3	2	5	0	3	1	1	3
ENSG00000042088	1066	811	973	993	821	856	899	956	960	1069	929	1037	1005	776	845	712	801	872	725	587	551	722	619	607	781	660	705	682	647	755	608	527	537	537	542	668	994	988	1098	1044	1137	1118	1024	1151	1197	1256	1224	1245	1044
ENSG00000042286	680	650	666	659	608	488	626	667	799	713	668	711	576	595	569	504	600	636	589	452	429	639	586	551	800	667	752	701	663	782	561	430	440	540	518	602	563	552	568	559	556	559	602	575	553	661	691	658	601
ENSG00000042304	0	0	0	0	0	0	0	0	0	1	0	0	0	0	0	0	0	0	0	0	0	0	0	0	0	0	0	0	0	1	0	0	0	0	0	1	0	0	0	0	0	0	0	0	0	0	0	0	0
ENSG00000042317	161	148	159	146	112	100	119	147	152	129	132	119	156	153	130	106	111	121	177	122	107	122	123	77	171	124	150	106	103	77	167	114	120	110	117	118	148	144	176	183	203	189	186	204	202	165	158	150	139
ENSG00000042429	1011	949	1031	1079	953	1012	854	959	966	1015	925	965	981	920	891	891	884	898	885	835	782	852	816	687	956	856	978	819	848	885	1071	799	864	855	911	934	991	958	982	911	972	980	997	1028	995	1160	1232	1209	1051
ENSG00000042445	759	723	784	733	655	651	1074	1187	1285	1351	1102	1165	1117	1002	1062	763	873	899	964	854	817	768	884	662	1548	1341	1425	1099	1221	1223	1361	1189	1184	1154	1308	1277	921	950	1071	1055	1047	1137	1134	1053	1092	1110	1051	1148	625
ENSG00000042493	2320	2302	2495	2380	1955	1945	1872	2181	2320	2086	2035	1933	2555	2372	2372	1845	2127	2250	3276	1989	1968	1100	1398	968	3478	2088	2433	1045	1486	1192	3705	2065	2268	1269	1726	1395	2493	2627	2869	2828	2942	3040	2935	2894	2918	2736	2814	2854	2243
ENSG00000042753	3250	3259	3468	3384	3155	3006	2619	3083	3334	3087	2986	3047	3506	3451	3232	2711	3126	3296	3338	3200	3119	3291	3366	2947	3365	3421	3866	3068	3232	3578	3554	3629	3486	3431	3868	3906	3708	3885	3968	3942	4070	4024	4075	4108	4012	3972	4181	4269	3227
ENSG00000042781	5	4	1	4	3	3	3	5	4	1	0	1	3	3	5	4	2	4	0	2	3	0	3	1	3	1	3	2	0	1	5	1	3	0	1	3	1	1	1	3	2	1	3	7	3	3	1	0	0
ENSG00000042813	0	0	0	0	0	0	0	0	0	0	0	0	0	0	0	0	0	0	0	0	0	0	0	0	0	0	0	0	0	0	0	0	0	0	0	0	0	0	0	0	0	0	0	0	0	0	0	0	0
ENSG00000042832	13	7	14	23	11	13	5	6	15	7	11	6	14	9	7	12	17	15	13	11	15	13	12	9	13	3	7	11	13	17	16	19	11	27	34	27	8	11	17	32	12	19	40	8	40	42	30	24	9
ENSG00000042980	1	2	1	3	2	1	1	1	3	5	0	1	0	0	1	2	1	3	1	0	0	4	0	6	0	2	0	6	4	11	2	0	2	4	2	5	1	0	0	1	0	1	1	2	0	2	2	1	1
ENSG00000043039	0	0	0	0	1	0	0	0	0	0	0	0	0	0	0	0	0	0	0	0	0	0	0	0	0	0	0	0	0	0	0	0	0	0	0	0	0	0	0	0	0	0	0	0	0	0	0	0	0
ENSG00000043093	831	832	864	999	880	861	767	905	936	1003	845	994	848	806	831	881	838	980	779	695	710	744	810	642	936	758	802	692	779	780	780	728	777	798	781	815	870	738	829	790	862	779	826	895	904	1007	866	989	1056
ENSG00000043143	670	546	621	702	559	620	578	660	695	931	802	833	603	550	540	456	456	513	567	334	327	372	403	326	710	438	497	412	502	476	597	360	320	410	424	423	584	580	784	1094	812	856	1050	830	1009	860	893	804	494
ENSG00000043355	0	2	1	1	1	0	1	4	1	2	0	1	2	0	0	0	1	2	0	0	2	0	0	0	0	0	0	0	0	0	0	0	0	1	0	0	1	0	2	1	2	1	3	3	2	4	1	3	2
ENSG00000043462	0	0	0	0	0	0	0	0	0	0	0	0	0	0	0	0	0	0	0	0	0	0	0	0	0	0	0	0	0	0	0	0	0	0	0	0	0	0	0	0	0	0	0	0	0	0	0	0	0
ENSG00000043514	559	535	625	590	546	510	438	524	582	513	497	511	577	564	556	439	506	534	593	506	451	565	545	476	557	454	555	455	453	493	567	443	456	439	530	552	543	541	560	574	564	555	582	597	548	603	550	625	572
ENSG00000043591	0	0	0	0	0	0	0	0	0	0	0	0	0	0	0	0	0	0	0	0	0	0	0	0	0	0	0	0	0	0	0	0	0	0	0	0	0	0	0	0	0	0	0	0	0	0	0	0	0
ENSG00000044012	0	0	0	0	0	0	0	0	0	0	0	0	0	0	0	0	0	0	0	0	0	0	0	0	0	0	0	0	0	0	0	0	0	0	0	0	0	0	0	0	0	0	0	0	0	0	0	0	0
ENSG00000044090	1979	1971	2009	2216	1933	1903	1217	1578	1598	1842	1561	1811	1724	1910	1795	1610	1713	1933	3022	2814	2631	3095	2974	2608	2300	2240	2334	2635	2637	2899	3352	2649	2796	3292	3611	3811	1277	1283	1491	1568	1640	1681	1560	1549	1774	1534	1609	1719	1233
ENSG00000044115	18623	18000	19148	18609	16226	16378	13931	16520	16861	15304	14452	15371	16061	15348	15339	13153	13946	14692	15176	13081	12655	11025	11707	9875	13487	12405	13732	9326	10585	10549	12546	11742	12183	9918	11623	11204	15547	15901	14562	13880	15987	15718	14878	16214	14928	16010	15545	16414	16820
ENSG00000044446	530	514	577	457	452	367	393	425	456	437	383	417	485	483	486	312	419	410	470	544	554	543	569	469	402	452	499	461	493	502	449	454	484	454	500	532	295	303	352	375	340	356	367	336	341	356	346	322	331
ENSG00000044459	685	657	673	671	633	609	730	774	855	817	735	808	776	812	849	679	751	775	705	561	510	554	598	531	902	721	875	664	714	756	933	689	670	711	732	795	818	811	915	916	1021	870	977	978	1021	1055	988	908	748
ENSG00000044524	27	29	26	6	18	7	66	53	64	41	46	36	125	73	60	33	57	53	43	53	45	12	25	18	97	109	132	54	93	70	149	263	249	109	201	138	90	81	96	84	115	83	106	104	102	123	90	133	22
ENSG00000044574	31012	29360	31640	43738	33890	37692	30266	34468	36567	42537	35728	41703	28173	27195	26488	27168	27189	30782	36137	42013	41290	42230	46909	37636	32705	41850	45959	37519	43839	41934	33099	42076	43550	42152	49788	46813	29711	30307	27164	29407	28463	29288	29448	32140	29464	31870	28835	33245	28471
ENSG00000046604	33	24	33	20	29	28	32	29	36	42	33	32	32	18	20	18	11	19	36	23	27	15	24	16	35	17	22	12	10	18	31	10	17	9	10	6	22	23	24	21	28	34	19	23	20	25	22	24	27
ENSG00000046647	482	404	431	388	385	335	198	218	232	268	211	235	233	220	195	190	188	180	621	463	483	489	527	419	303	277	285	275	274	317	347	263	252	304	350	306	226	225	271	258	287	262	241	230	273	285	273	290	431
ENSG00000046651	428	396	373	304	321	265	276	322	337	305	325	311	331	286	297	209	246	237	386	358	333	374	330	308	374	311	372	340	340	350	348	279	346	284	366	359	255	191	270	262	266	237	274	252	266	333	306	271	303
ENSG00000046653	11	15	16	14	15	10	10	17	6	13	6	10	16	12	12	5	17	5	13	6	11	18	8	16	15	7	9	12	16	14	13	5	14	19	18	10	10	4	8	17	9	9	26	13	12	20	17	12	13
ENSG00000046774	0	0	0	0	0	0	0	0	0	0	0	0	0	0	0	0	0	0	0	0	0	0	0	0	0	0	0	0	0	0	0	0	0	0	0	0	0	0	0	0	0	0	0	0	0	0	0	0	0
ENSG00000046889	2	2	2	2	1	1	2	2	3	1	1	1	3	0	3	0	0	1	0	0	2	1	0	0	0	1	0	2	0	0	0	0	0	0	0	0	1	1	2	1	0	0	5	1	1	0	0	0	3
ENSG00000047056	1060	937	1062	1236	1064	1075	801	907	971	1082	952	1062	1027	942	834	908	1004	1087	1020	903	864	1003	1008	858	863	901	956	865	852	973	975	870	908	969	1002	1033	769	877	821	715	838	835	745	885	766	909	894	955	929
ENSG00000047188	1201	969	1043	979	972	807	942	913	965	858	842	843	1030	843	926	715	755	739	1148	935	935	926	1007	800	1012	907	1029	834	885	918	909	834	937	898	938	977	776	674	775	784	883	807	814	877	860	866	818	859	894
ENSG00000047230	404	330	326	185	186	184	241	258	251	184	149	190	369	291	264	217	235	242	379	231	218	231	259	195	314	229	285	196	197	189	365	227	244	218	253	249	361	374	404	368	399	409	380	471	412	377	383	371	368
ENSG00000047249	1054	989	1048	978	909	862	831	964	1018	938	956	979	925	887	858	750	838	908	974	988	902	933	953	890	885	1000	1024	857	957	1014	987	872	957	942	1006	990	952	975	1099	1057	1182	1185	1081	1129	1167	1161	1063	1113	1097
ENSG00000047315	3922	3621	3643	3873	3422	3411	3453	3658	3968	3885	3673	3802	3867	3456	3426	3101	3249	3406	3593	2879	2811	2823	2925	2521	3513	3022	3431	2928	3062	3306	3290	2802	2804	2935	3038	3181	3786	3767	3780	3909	4078	4175	4017	4225	4311	4535	4245	4664	4253
ENSG00000047346	343	329	355	362	310	289	203	261	280	272	258	263	201	230	232	181	212	192	451	422	464	423	404	347	388	340	446	350	339	354	527	420	484	437	486	512	180	193	348	319	442	312	282	359	312	313	275	298	268
ENSG00000047365	7	5	5	0	4	2	17	13	15	4	11	1	3	7	3	1	2	1	2	5	1	1	1	1	5	1	3	3	0	0	1	1	2	0	0	0	3	2	4	1	4	5	4	5	6	7	7	9	6
ENSG00000047410	5304	4962	5265	7139	5566	6273	4901	5594	5382	7013	5729	6627	4914	4480	4533	4473	4717	5061	4901	3855	3786	4508	4505	4070	4872	4215	4812	4584	4346	5005	4263	3481	3869	3900	4120	4337	3259	3135	3137	3495	4022	3466	3965	3589	3828	3855	3893	3691	3393
ENSG00000047457	0	2	2	5	1	4	3	2	5	2	1	2	1	2	0	5	2	3	2	0	1	1	3	5	2	3	2	4	2	1	1	1	2	0	2	4	1	0	0	0	1	1	3	4	1	0	1	3	0
ENSG00000047578	737	638	589	661	588	636	574	626	610	694	634	652	626	503	505	426	545	529	877	614	627	639	685	634	719	669	674	607	634	714	779	575	615	633	713	749	375	423	447	477	498	520	530	518	531	543	535	479	476
ENSG00000047579	312	302	330	270	280	218	296	301	373	308	356	287	261	257	288	220	221	240	292	252	250	232	240	209	311	321	343	251	275	266	268	210	250	203	228	233	309	290	317	332	367	346	314	344	358	337	371	352	321
ENSG00000047597	6	4	2	4	8	1	9	5	4	11	1	3	3	8	10	1	5	3	1	3	3	9	5	3	5	3	4	5	2	7	4	2	0	3	1	2	5	11	5	7	10	7	1	4	1	5	6	4	7
ENSG00000047617	3	3	3	3	4	3	4	1	3	9	3	2	3	5	5	2	0	6	0	1	0	0	0	0	0	1	0	1	0	1	0	1	0	0	2	2	1	1	4	6	4	5	7	4	8	6	6	6	0
ENSG00000047621	1201	1139	1159	1078	1043	942	998	1076	1021	875	857	877	1097	991	1070	830	939	928	875	832	791	811	835	664	866	880	925	725	806	821	796	783	876	738	846	797	1124	1106	1229	1047	1213	1183	1127	1216	1270	1260	1224	1299	1310
ENSG00000047634	937	908	1020	1107	941	963	870	1005	1066	1145	1059	1102	905	868	875	787	874	892	702	595	540	639	574	569	654	598	653	574	561	650	443	411	428	453	474	525	646	603	582	492	577	532	573	624	556	590	615	621	748
ENSG00000047644	2394	2435	2547	3156	2848	2694	2001	2626	2675	2861	2625	2701	2271	2131	2081	2144	2320	2504	2068	1688	1625	2292	2211	2043	1811	1777	1941	1998	1923	2282	1575	1277	1323	1890	1732	2010	1654	1573	1598	1539	1894	1399	1640	1722	1570	1836	1874	1830	2198
ENSG00000047648	33	34	33	43	40	24	12	19	29	58	27	59	18	18	22	15	18	19	60	34	35	28	31	27	68	37	30	34	30	30	94	28	28	25	34	25	21	20	24	43	19	25	28	18	37	30	22	25	12
ENSG00000047662	4	5	8	5	3	3	3	2	6	5	1	2	6	5	5	8	1	1	5	3	3	3	4	3	1	0	6	1	2	1	0	2	1	0	6	0	2	6	1	0	2	3	1	4	5	4	2	1	3
ENSG00000047849	19349	18714	19095	18729	16910	16446	16592	19496	19420	17799	17128	17313	18590	18049	17400	15321	16626	17491	21720	20403	19865	18297	19682	16145	19604	20549	21915	16031	17934	18380	19545	19657	20384	17598	20653	19400	15113	15682	16096	17257	18530	16982	18680	17739	18474	18183	18202	17900	16678
ENSG00000047932	3124	3334	3359	5894	4717	4961	2701	3226	3401	5595	4274	5313	2985	3147	3032	3772	3331	4106	2815	4047	3982	5623	5263	4861	2631	3999	4280	6235	5715	6701	3466	5178	5348	7169	7269	7779	2852	2612	3418	3350	3656	3116	3418	3126	3252	3614	3284	3648	2887
ENSG00000047936	18	25	24	122	68	100	29	28	23	99	74	125	33	26	34	133	66	126	17	82	87	514	314	375	18	70	68	604	350	627	28	132	104	834	466	904	32	33	19	39	32	34	36	15	41	21	28	43	20
ENSG00000048028	856	749	761	952	935	838	743	779	862	995	900	995	771	693	752	739	743	785	801	623	594	694	739	616	720	682	716	695	682	762	713	639	617	625	706	750	725	695	845	893	915	835	1016	904	853	915	840	869	711
ENSG00000048052	93	108	138	131	121	95	54	76	78	88	82	81	82	101	104	120	132	127	59	77	72	91	86	69	40	95	136	86	99	89	55	123	87	123	176	123	65	70	107	76	115	58	86	79	63	116	131	76	125
ENSG00000048140	2114	2097	2279	1842	1762	1512	1619	1820	1970	1646	1561	1601	1870	1840	1853	1356	1625	1598	2374	2299	2178	1849	2087	1682	1965	1984	2160	1561	1797	1784	2174	1832	1942	1652	1908	1865	1828	1935	1890	1986	2066	2082	1952	2034	2082	1946	1968	1872	2165
ENSG00000048162	724	793	813	962	751	850	788	960	1031	914	929	907	885	926	914	802	931	935	571	522	501	543	507	444	581	621	697	501	566	563	532	508	513	403	538	517	957	935	869	827	797	915	885	817	872	975	1061	1026	794
ENSG00000048342	603	566	635	521	443	405	443	540	579	376	410	392	599	543	528	403	467	422	810	663	648	571	613	468	833	645	665	598	594	718	879	739	721	662	759	773	572	536	624	643	702	660	673	703	739	749	743	665	535
ENSG00000048392	1506	1417	1405	1494	1379	1318	1042	1129	1172	1176	1120	1204	1121	931	1012	975	925	1055	1601	1102	1101	1019	1174	906	1275	1059	1025	874	1014	1004	1300	1020	1048	996	1192	1155	970	933	1028	994	1116	977	981	1152	1032	1149	989	1111	1411
ENSG00000048405	839	758	845	948	834	817	775	838	855	823	835	719	878	770	815	759	838	891	729	714	691	690	702	642	743	715	738	595	614	699	787	695	700	659	742	699	685	649	764	638	688	678	644	698	675	773	819	811	917
ENSG00000048462	0	0	0	0	1	0	0	0	1	1	0	1	0	0	1	0	1	1	1	0	0	0	0	0	0	2	1	1	1	0	0	0	0	1	1	0	0	1	0	1	1	0	0	0	0	0	1	1	0
ENSG00000048471	764	525	560	434	426	425	538	578	569	449	425	452	611	465	476	327	393	387	1230	864	766	908	933	847	1136	958	1063	926	970	1058	1279	918	960	981	1059	1081	505	528	674	720	784	736	746	816	867	777	763	777	630
ENSG00000048540	1	2	2	4	1	6	1	6	5	11	6	9	0	0	0	0	0	0	3	1	0	1	0	0	1	1	0	2	3	5	0	2	0	0	0	0	2	3	0	1	1	0	2	0	3	0	3	0	3
ENSG00000048544	1164	1098	1139	1101	1018	986	1067	1202	1254	1111	1090	1124	1053	1039	1063	908	919	1022	1009	814	857	830	867	742	1016	982	1077	836	915	946	877	870	811	792	876	890	1243	1163	1206	1176	1210	1318	1221	1283	1353	1321	1221	1322	1347
ENSG00000048545	2	2	1	2	2	1	1	1	0	0	0	3	0	2	0	2	4	3	3	0	4	2	4	5	0	1	1	0	2	1	3	0	3	2	8	5	2	3	3	4	1	5	2	3	0	1	1	2	2
ENSG00000048649	1379	1250	1275	1491	1315	1323	1020	1152	1173	1272	1166	1145	1171	1145	1190	1166	1129	1225	1387	1167	1189	1180	1312	1093	1239	1110	1203	1025	1112	1174	1328	1180	1213	1283	1348	1343	1016	968	1117	1085	1220	1062	1083	1189	1093	1198	1061	1152	1031
ENSG00000048707	1492	1061	1137	1441	1187	1245	1184	1531	1353	1643	1431	1374	1169	949	940	1015	1014	1091	1543	1173	1115	1185	1279	1087	1344	1182	1466	1430	1426	1684	1433	1314	1342	1360	1590	1475	995	1014	1131	1215	1379	1433	1479	1516	1453	1534	1382	1610	1234
ENSG00000048740	337	275	264	206	190	172	213	236	300	180	197	183	216	199	195	133	158	139	419	193	178	131	172	114	356	231	293	143	171	152	208	119	135	76	86	78	174	159	172	183	219	195	189	238	182	197	213	197	191
ENSG00000048828	7514	7452	7805	7362	6563	6466	6468	7461	7786	7169	6868	7120	6979	6964	6804	5711	6573	6625	6914	5768	5771	5046	5346	4448	6489	5978	6563	4731	5308	5330	6201	5552	5776	4473	5320	4997	6286	6199	6127	6311	6532	6319	6539	6617	6896	6448	6500	6836	7496
ENSG00000048991	1827	1531	1630	1354	1401	1194	1526	1651	1634	1423	1525	1346	1644	1519	1450	1165	1303	1382	1752	1335	1442	1238	1372	1206	1735	1639	1778	1446	1525	1612	1561	1491	1621	1371	1567	1539	1356	1321	1273	1420	1556	1348	1455	1524	1507	1482	1537	1427	1476
ENSG00000049089	4	3	9	1	1	3	1	1	1	0	4	1	4	4	7	0	1	5	5	5	1	5	6	2	4	5	8	5	5	3	4	3	5	4	10	9	5	0	5	5	2	7	3	1	4	3	3	2	2
ENSG00000049130	3653	7642	8051	5119	5265	4351	2854	7567	7821	4031	4637	3926	2843	6065	5927	3569	4701	4162	2041	2698	2641	2217	2581	1864	2327	3966	4413	3009	3108	3175	1874	2954	3138	2665	3273	2870	6473	5885	6049	6377	6442	6572	6760	6640	6635	7187	7438	6672	7408
ENSG00000049167	291	229	236	256	212	223	236	269	286	301	235	254	312	249	258	226	264	249	269	185	211	202	190	169	298	220	254	267	242	276	283	273	284	248	279	250	291	276	306	313	300	346	299	297	322	323	315	338	260
ENSG00000049192	2786	2558	2708	3187	2673	2686	2380	2467	2506	3036	2527	2801	2527	2390	2406	2314	2248	2550	3043	2480	2557	3253	3210	2813	2389	2260	2507	3016	2717	3186	2390	1958	2085	2901	3093	3303	1786	1718	1331	1015	1336	1342	1023	1447	1055	1408	1431	1703	1986
ENSG00000049239	10562	9603	10307	12031	10211	9999	6073	7517	7615	8025	7202	7616	9432	8605	8311	7869	8374	8980	9331	5809	5552	6086	6223	5342	7370	5420	5990	6463	5868	7287	8246	5447	5413	6540	6697	7399	7370	7646	7192	6939	7248	7380	7512	7306	7426	6623	7252	7232	8631
ENSG00000049245	4884	4784	5132	5281	4673	4731	3982	4746	4873	4828	4372	4477	4596	4416	4486	4125	4259	4576	4599	4244	4186	3879	3945	3457	3987	3890	4374	3430	3635	3676	4169	3931	4233	3748	4054	4127	4728	4676	4972	4935	4998	5104	5060	5259	5264	5235	5180	5268	5354
ENSG00000049246	289	212	224	207	198	178	346	340	360	321	297	277	448	416	359	320	389	353	1052	590	557	176	279	177	1336	823	818	191	325	227	1494	811	860	288	545	341	485	472	566	498	617	558	468	638	651	592	581	621	382
ENSG00000049247	0	0	0	0	0	0	0	0	0	0	0	0	0	0	0	0	0	1	0	0	0	0	0	0	1	0	0	0	0	1	0	0	0	0	0	0	0	0	0	0	0	0	1	0	0	1	0	0	0
ENSG00000049249	1	2	1	105	58	97	0	1	2	86	42	86	0	0	3	79	22	89	4	9	9	22	26	18	5	9	5	13	21	16	5	6	13	46	56	53	3	3	4	1	2	3	2	1	4	2	1	1	1
ENSG00000049283	4	5	6	3	4	5	5	2	3	6	1	3	5	4	6	3	4	5	1	6	7	4	4	2	2	2	2	3	2	1	4	1	4	3	4	6	2	1	1	0	2	0	1	0	0	2	0	2	0
ENSG00000049319	0	0	0	0	1	0	0	0	1	0	0	0	0	0	0	0	0	1	0	1	0	0	0	1	1	0	0	0	2	1	0	0	0	1	0	0	0	0	0	1	0	0	0	0	0	0	0	0	0
ENSG00000049323	14714	13436	14141	12245	11526	10723	8652	9984	10287	8729	8446	8238	15813	14851	14690	10677	12268	12228	14481	12219	11897	12405	12107	11063	11261	9308	10410	11781	10377	13256	15645	12595	13221	12897	13422	14715	14389	14619	16088	18088	15677	16448	19578	15908	17442	19146	17802	18619	14045
ENSG00000049449	4890	4908	5252	5802	4921	5079	4911	6042	6368	6500	5995	6266	6056	6014	6000	5639	5813	6479	5147	4985	4805	7494	6825	6584	5531	6028	6593	8120	7734	9088	6375	5975	6199	8879	8165	10097	6590	6263	7044	6631	7130	6750	6746	7190	7207	7178	6736	7023	4958
ENSG00000049540	635	782	875	2122	1394	1696	738	969	1008	1845	1305	1696	382	516	507	964	671	1027	374	2395	2418	15599	9301	13388	313	1705	1889	21475	10130	24911	291	1816	1872	19486	8954	21665	448	505	511	590	585	554	602	603	573	532	567	542	566
ENSG00000049541	1002	995	1077	1199	1040	1027	885	1058	1091	1108	988	1090	1041	1072	1079	998	1039	1115	862	618	646	713	615	565	999	874	973	769	774	837	663	556	603	469	534	586	1076	1131	1208	1143	1265	1327	1219	1351	1222	1217	1228	1267	1169
ENSG00000049618	2058	1689	1831	1840	1437	1509	1646	1877	1878	1860	1660	1806	1947	1621	1668	1354	1551	1623	2490	2127	1953	2074	2022	1758	2360	2043	2446	2150	2098	2450	2480	2133	2137	2122	2312	2407	1401	1384	1512	1561	1854	1492	1638	1646	1779	1836	1698	1927	1629
ENSG00000049656	2657	2714	2836	3063	2733	2680	2499	2992	3018	3085	2860	2886	2741	2792	2610	2288	2600	2626	2444	2310	2272	2387	2582	2222	2456	2615	2846	2569	2649	2812	2297	2144	2248	2198	2405	2490	2646	2747	2780	2761	2863	2996	2832	2901	2887	2835	2936	3070	2727
ENSG00000049759	437	453	499	694	694	654	415	536	562	577	624	578	442	419	390	517	583	692	494	361	336	404	409	385	532	349	481	450	423	549	354	243	285	251	269	304	473	444	342	245	354	360	263	396	319	350	383	421	532
ENSG00000049768	8	2	9	6	4	8	3	5	5	6	5	8	9	7	7	7	7	7	5	5	11	6	8	6	2	6	8	5	7	5	4	9	2	5	10	12	3	3	6	5	5	5	3	8	2	6	1	1	3
ENSG00000049769	205	119	129	165	139	152	128	144	114	138	118	118	138	112	119	99	99	108	123	109	100	116	86	98	116	98	97	106	94	114	118	72	93	89	101	88	95	93	105	84	125	111	111	115	108	131	149	134	160
ENSG00000049860	2287	2265	2455	2488	2234	2133	1954	2273	2371	2294	2091	2160	1813	1871	1874	1683	1768	1849	2274	1812	1709	2213	2055	1907	2192	1982	2153	2154	2218	2471	1898	1471	1662	1899	1937	2244	1991	2081	2141	2219	2279	2133	2344	2295	2261	2245	2251	2269	2349
ENSG00000049883	295	281	312	300	275	272	264	315	293	275	262	264	301	335	315	234	219	262	347	255	246	232	230	164	281	296	359	230	237	242	298	260	265	260	262	237	318	349	366	437	375	406	384	375	428	335	312	360	290
ENSG00000050030	0	1	0	0	1	1	0	0	0	0	0	0	0	0	0	0	0	0	1	0	0	0	2	0	0	0	0	0	0	0	0	0	0	0	0	0	0	0	0	0	0	0	1	2	1	0	0	0	0
ENSG00000050130	1908	1750	1898	2103	1700	1863	1644	1701	1881	1947	1760	1916	1810	1593	1576	1433	1433	1718	1476	1432	1393	1709	1657	1617	1448	1430	1590	1909	1789	2171	1449	1340	1563	1782	1694	2102	1759	1607	1709	1536	1804	1671	1682	1781	1595	1937	1868	1923	2001
ENSG00000050165	1969	1749	1914	1971	1676	1674	3120	3522	3493	3393	3194	3293	4029	3856	3685	3282	3474	3725	2239	1348	1302	1092	1232	1033	3681	2531	3035	1901	1968	2111	5088	2908	3255	2470	2810	2888	4196	4467	5054	5774	5728	5291	6004	5390	5583	5660	5468	5389	1628
ENSG00000050327	31	37	54	28	42	26	27	36	32	27	26	23	34	50	40	32	26	44	65	73	54	38	46	36	42	62	40	39	34	46	61	73	69	54	70	62	28	28	35	30	36	25	37	44	37	30	41	36	25
ENSG00000050344	352	348	336	423	418	376	207	273	271	307	273	301	235	231	222	302	263	300	482	304	306	377	398	329	286	301	351	279	301	264	245	167	204	269	331	312	164	193	193	186	199	201	169	202	187	163	149	166	252
ENSG00000050393	1339	1214	1276	1559	1344	1415	1241	1371	1511	1612	1515	1502	1227	1173	1162	1269	1239	1455	1058	875	913	1027	979	908	1168	1028	1186	976	1010	1114	985	821	886	807	1000	1018	1275	1279	1214	1211	1227	1228	1307	1305	1229	1350	1339	1431	1506
ENSG00000050405	10065	7969	8867	10706	8552	9263	8392	8327	8737	8565	7711	8417	10707	8170	8350	7951	7732	9125	11687	10192	9662	9950	10168	8817	12446	10995	11827	9242	10127	10479	12168	10561	10810	8674	9156	9530	9096	8570	8339	7915	10719	9388	7917	10647	8981	9819	9505	10170	8892
ENSG00000050426	765	661	676	648	626	599	508	584	602	554	553	508	781	669	679	526	583	610	771	528	514	551	608	487	593	478	528	462	450	500	633	508	540	567	607	585	447	492	554	537	520	548	566	563	561	534	560	523	538
ENSG00000050438	248	236	243	235	218	205	145	196	190	186	188	183	284	260	238	235	220	229	205	211	192	209	198	181	161	219	229	171	202	192	215	218	237	235	210	237	243	237	191	239	250	252	226	233	260	234	234	232	229
ENSG00000050555	8	11	4	12	9	6	3	10	10	10	9	8	7	7	7	10	5	6	8	4	7	3	4	5	7	3	4	5	6	5	9	2	3	2	4	2	9	4	5	11	4	13	7	8	3	4	3	12	11
ENSG00000050628	0	2	2	2	0	0	0	1	1	0	1	0	0	2	0	0	0	0	1	1	3	0	0	2	0	2	0	0	0	0	2	1	2	0	1	0	1	0	1	1	3	3	1	3	1	0	0	1	3
ENSG00000050730	88	89	80	856	394	711	31	44	49	408	198	349	66	55	55	598	302	651	40	45	49	466	315	358	40	42	40	308	250	344	37	64	43	460	360	497	54	48	72	70	104	96	80	110	97	86	83	100	51
ENSG00000050748	1661	1577	1703	1796	1537	1536	1583	1783	1854	1910	1742	1816	1527	1466	1422	1392	1353	1514	1414	1179	1148	1117	1119	990	1523	1236	1429	1201	1217	1283	1141	1019	1082	1010	1118	1099	1437	1495	1492	1350	1482	1413	1439	1537	1491	1489	1570	1518	1716
ENSG00000050767	1	1	0	0	1	2	1	0	0	0	0	1	2	1	1	0	0	0	0	1	2	0	1	1	0	0	2	0	0	0	1	1	0	0	0	1	0	1	1	0	0	0	2	0	0	0	0	0	2
ENSG00000050820	4881	5049	5004	3695	3861	3283	3589	4499	5003	3213	3615	3185	5508	5802	5408	3332	4605	3924	4307	5292	5250	5134	5275	4259	4505	5118	5678	4280	4937	5095	6033	5636	5367	4932	5880	5878	5056	5163	5303	4791	6297	4768	4646	5703	5193	5629	6677	6219	5174
ENSG00000051009	936	997	998	1288	1076	1056	717	916	915	1131	973	1141	900	931	887	880	995	1065	1079	912	884	892	978	782	857	814	946	819	846	870	969	758	783	765	883	865	564	569	599	596	617	588	615	707	573	643	732	758	562
ENSG00000051108	3866	3669	3936	7940	5614	6970	3793	4332	4466	6492	5482	6378	3014	2811	2838	4203	3551	4731	4710	5030	4911	4891	5534	4334	4090	4885	5304	4060	5184	4546	4280	5029	5136	4773	5707	5293	2844	2917	2050	2111	1747	1651	2027	2275	1860	3107	2007	3206	2890
ENSG00000051128	1578	1548	1606	1445	1349	1200	1373	1576	1662	1406	1414	1419	1407	1376	1362	1095	1307	1266	1274	1190	1180	1160	1158	957	1125	1291	1407	1170	1154	1301	1099	959	1004	971	1065	1162	1325	1433	1328	1240	1396	1404	1298	1405	1312	1344	1525	1438	1547
ENSG00000051180	699	694	700	750	691	671	704	893	936	935	928	931	787	745	729	687	820	884	485	405	397	353	436	397	537	568	576	488	440	498	424	333	403	313	311	361	954	895	1013	924	995	1007	938	978	959	1087	1057	1039	774
ENSG00000051341	1049	906	1010	1052	998	1007	1105	1238	1149	1365	1166	1285	1092	1113	1012	925	1007	1041	627	462	468	468	437	425	646	621	600	494	528	657	390	328	448	342	309	335	875	870	891	814	1041	907	955	1032	966	1075	1106	1115	925
ENSG00000051382	890	764	797	728	745	685	781	844	889	835	770	830	783	692	701	658	608	618	843	833	849	811	794	738	846	851	913	711	812	815	822	749	818	704	863	806	779	740	868	894	927	925	936	1035	1042	950	869	929	868
ENSG00000051523	1370	1305	1268	1394	1219	1194	713	806	897	886	838	882	1221	1277	1154	1014	1134	1071	1429	1148	1156	1301	1293	1114	1035	836	921	870	898	1019	1384	1016	1025	1147	1249	1285	1065	1221	1304	1322	1221	1386	1339	1355	1246	1210	1285	1352	1010
ENSG00000051596	143	120	152	141	132	127	203	251	284	220	226	205	147	128	125	125	123	131	106	112	105	91	101	90	214	187	246	165	198	166	97	113	90	86	99	127	145	164	191	194	186	202	206	196	192	180	205	193	165
ENSG00000051620	1524	1256	1449	1257	1100	1057	1223	1308	1442	1279	1217	1235	1199	1053	1025	905	953	951	1632	1289	1195	1448	1439	1181	1567	1371	1508	1366	1397	1570	1394	1082	1116	1167	1283	1411	1197	1183	1353	1457	1394	1484	1382	1382	1420	1455	1350	1350	1380
ENSG00000051825	937	833	841	1027	848	865	800	947	886	1058	900	968	944	817	856	726	790	824	730	592	594	652	629	552	802	686	778	696	685	752	638	581	611	614	625	611	775	829	783	799	884	854	862	924	839	963	880	903	768
ENSG00000052126	600	494	558	1241	734	992	472	468	478	1409	735	1361	501	465	458	762	485	762	650	412	400	583	515	466	573	355	417	563	467	650	689	451	452	695	706	834	507	481	522	577	633	662	646	599	678	559	566	595	483
ENSG00000052344	0	0	0	0	0	0	0	0	0	0	0	1	0	0	0	0	0	0	0	1	0	0	1	0	0	1	0	0	0	0	1	0	0	1	0	0	0	0	0	0	0	0	0	1	0	0	0	0	0
ENSG00000052723	1444	1323	1401	1421	1268	1152	1141	1304	1265	1264	1136	1190	1341	1133	1212	1000	1076	1069	1264	1172	1118	1012	1116	846	1210	1132	1217	898	1030	1061	1235	1204	1183	992	1179	1118	1283	1163	1301	1187	1362	1220	1330	1365	1381	1476	1323	1380	1425
ENSG00000052749	1665	1743	1825	2324	1951	2071	1487	1802	1935	2088	1990	2066	1749	1836	1734	1764	1951	2116	1215	1267	1244	1183	1218	1031	1141	1270	1413	1145	1254	1309	1184	1223	1293	973	1207	1110	1691	1725	1553	1479	1432	1685	1546	1642	1652	1706	1901	2032	1855
ENSG00000052795	395	458	425	490	416	460	327	512	540	467	438	538	483	511	489	497	521	603	418	420	405	491	442	426	394	524	491	476	467	527	380	448	447	511	548	551	414	434	521	549	594	532	560	573	526	555	498	531	451
ENSG00000052802	1991	1256	1353	1287	1070	1129	1336	1142	1229	957	976	921	1821	1331	1350	1052	1141	1108	3248	2352	2286	1827	2053	1700	2301	1735	1985	1433	1525	1532	2800	2223	2297	1896	2115	2012	1290	1201	1086	1341	1162	1444	1312	1381	1547	1299	1385	1762	1325
ENSG00000052841	1529	1482	1371	1689	1516	1518	1284	1430	1445	1598	1489	1573	1343	1216	1215	1216	1150	1387	1670	1470	1345	1773	1622	1467	1390	1316	1420	1615	1593	1775	1573	1355	1404	1645	1576	1772	1012	978	1101	1060	1246	1054	1066	1088	1051	1406	1462	1321	1190
ENSG00000052850	15	12	7	4	5	3	2	4	7	3	8	5	4	7	3	0	0	3	6	7	4	9	10	11	4	9	12	3	16	7	1	5	4	4	5	2	7	7	6	9	19	7	7	12	5	5	6	6	6
ENSG00000053108	0	0	0	1	0	0	0	0	0	0	0	0	0	0	0	0	0	0	0	0	0	0	0	0	0	0	0	0	0	0	0	0	0	0	0	0	0	0	0	0	0	0	1	0	0	0	0	0	0
ENSG00000053254	969	688	715	517	517	489	1037	988	1079	630	741	598	1402	856	927	588	782	629	1230	1278	1275	1231	1416	1071	1101	1240	1312	1311	1352	1623	1618	1696	1724	1849	2053	2119	967	1003	1329	1597	1424	1062	1718	1263	1468	1716	1396	1617	910
ENSG00000053328	0	0	0	0	0	0	0	0	0	1	0	0	0	0	0	0	0	0	0	0	0	1	1	0	0	0	0	0	0	0	0	0	0	0	0	0	0	0	0	0	0	0	0	0	0	0	0	0	0
ENSG00000053371	1391	1223	1321	1402	1143	1072	1014	1198	1261	1200	1143	1149	1256	1295	1182	1056	1038	1077	1442	1241	1268	1242	1227	1030	1267	1262	1466	1097	1194	1331	1404	1166	1232	1196	1320	1423	1354	1460	1472	1544	1516	1617	1484	1548	1533	1477	1463	1500	1284
ENSG00000053372	2466	2600	2643	2813	2448	2404	2493	3006	3106	2801	2843	2665	2706	2639	2743	2462	2753	2761	1875	1821	1704	1626	1644	1446	2027	2087	2345	1690	1862	1851	1546	1667	1724	1329	1525	1448	3023	3014	2931	2798	2676	3094	2981	2879	3004	3050	3145	3294	3049
ENSG00000053438	18	21	18	19	11	17	15	16	21	12	17	16	14	25	17	13	23	15	10	7	16	15	14	8	15	15	13	12	14	6	14	12	11	20	12	10	2	7	6	7	8	2	5	8	6	6	3	2	7
ENSG00000053501	347	351	318	359	326	278	274	343	314	338	308	272	289	255	276	237	248	244	388	340	354	330	330	314	325	369	408	318	362	342	437	333	385	348	380	395	239	262	294	283	293	320	283	271	303	296	263	302	243
ENSG00000053524	3	1	1	56	19	68	1	1	0	37	8	36	2	1	0	18	3	15	1	0	1	2	5	2	0	1	0	1	1	5	1	1	1	0	2	0	4	1	1	3	1	1	4	1	2	3	2	1	3
ENSG00000053702	57	39	47	44	33	21	38	43	37	42	33	25	39	50	47	36	33	29	48	32	41	47	40	31	34	30	36	27	29	26	32	30	34	42	33	32	9	10	18	16	17	21	16	19	21	20	16	21	29
ENSG00000053747	73	67	67	42	33	55	63	78	97	36	42	30	55	85	66	43	46	42	62	32	42	19	18	21	59	53	60	20	21	21	80	56	71	29	52	34	33	27	28	72	26	43	93	31	53	71	30	43	32
ENSG00000053770	1202	1081	1163	1047	938	914	946	999	1055	894	929	878	1092	1018	1011	759	858	925	915	757	722	768	792	687	782	738	888	694	737	780	843	770	841	794	841	840	1144	1009	1102	1101	1241	1122	1195	1252	1244	1381	1268	1277	1341
ENSG00000053900	696	703	692	604	638	537	569	751	720	606	611	566	681	663	663	525	546	544	678	523	500	492	468	426	647	502	571	465	470	490	617	459	513	426	512	523	540	507	536	576	526	562	561	554	554	636	622	614	494
ENSG00000053918	0	0	0	0	0	0	0	0	0	0	0	0	0	0	0	0	0	0	0	0	0	0	0	0	0	0	0	0	0	0	0	0	0	0	1	0	0	0	0	0	0	0	0	0	0	0	1	0	0
ENSG00000054116	1906	1907	1938	1996	1755	1736	1698	1818	1973	1896	1778	1785	1893	1785	1789	1632	1864	1819	2048	1658	1600	1775	1813	1676	1900	1734	1927	1647	1825	1853	1922	1726	1791	1809	1994	1960	1973	1943	2322	2072	2263	2311	2202	2221	2205	2223	2218	2214	2016
ENSG00000054118	5112	4919	5185	6211	5120	5311	4205	4821	5070	5572	4966	5405	4657	4552	4537	4312	4443	5011	6579	6179	5834	5949	6159	5355	6616	6399	6942	5837	6425	6792	6407	5867	6307	5954	6831	6736	4885	4766	5220	5732	5724	5630	5808	5632	5989	6031	5715	6006	4860
ENSG00000054148	1584	1561	1609	1754	1514	1411	1386	1680	1822	1764	1624	1697	1562	1560	1503	1299	1501	1523	1745	1583	1629	1619	1607	1369	1672	1772	2042	1654	1671	1825	1821	1572	1585	1481	1858	1775	1546	1766	1866	1822	1818	1971	1817	1741	1950	1748	1824	1946	1215
ENSG00000054179	0	1	0	1	4	1	1	0	2	2	0	0	0	0	0	0	0	1	1	1	0	3	1	1	0	0	0	3	0	1	0	0	0	0	0	0	1	0	0	0	0	0	0	0	0	0	0	0	0
ENSG00000054219	9	6	3	10	3	4	3	6	8	9	7	4	8	5	6	5	7	6	11	0	3	5	7	9	19	5	3	3	3	8	18	3	7	6	3	8	6	6	6	7	6	3	5	2	11	6	5	2	3
ENSG00000054267	1114	1073	1194	1660	1310	1399	877	1015	1100	1393	1199	1368	1069	977	1006	1041	992	1284	1022	850	870	919	1003	847	876	837	910	939	922	951	950	882	940	1022	1021	1100	744	694	792	823	936	805	948	870	761	820	911	897	755
ENSG00000054277	150	152	148	151	121	107	130	170	186	148	148	152	151	104	135	81	98	97	207	144	135	110	130	98	198	148	148	133	119	138	148	96	94	81	104	119	101	137	167	172	147	174	222	158	156	175	187	147	175
ENSG00000054282	808	669	690	584	573	504	653	654	669	531	554	532	682	565	573	409	476	419	777	564	496	453	516	401	728	545	636	470	517	559	599	433	458	428	440	501	506	548	514	402	530	461	392	458	401	404	432	440	665
ENSG00000054356	242	195	217	358	250	296	214	279	298	522	361	478	303	234	249	292	233	328	102	129	131	392	223	311	124	154	170	632	296	759	209	233	210	479	319	579	230	242	254	229	270	247	291	263	242	229	246	252	174
ENSG00000054392	769	534	587	293	332	262	645	470	439	256	281	225	511	401	366	163	222	237	942	341	372	306	302	286	477	216	220	294	239	309	459	244	231	203	236	219	359	374	413	511	395	457	555	472	461	474	388	492	451
ENSG00000054523	2971	2759	2770	3010	2697	2633	2649	3158	3037	2807	2757	2642	2657	2538	2449	2215	2422	2500	2716	2506	2458	2598	2615	2172	2787	2634	2902	2617	2731	2896	2616	2489	2652	2832	3006	2959	2509	2377	2798	2612	3192	2763	2692	3087	2920	3033	2810	3228	3026
ENSG00000054598	822	879	931	1574	1151	1417	709	832	920	1473	1207	1514	636	738	702	865	800	1012	1131	971	931	2067	1574	1730	808	831	913	2056	1374	2229	859	775	879	1824	1396	2022	766	725	779	880	985	840	916	971	968	971	962	984	868
ENSG00000054611	636	603	540	538	461	481	538	647	620	526	539	547	523	504	503	381	436	448	771	744	718	807	831	727	725	714	821	704	744	847	824	651	738	727	820	769	540	579	594	588	639	637	597	635	615	602	603	588	611
ENSG00000054654	460	297	282	336	345	317	262	423	304	318	328	241	331	318	279	255	255	224	304	166	164	115	138	107	231	211	220	125	147	117	201	164	197	89	139	107	235	201	198	265	276	248	324	313	305	324	308	357	220
ENSG00000054690	55	43	35	40	34	21	30	35	32	24	25	24	42	12	28	20	28	16	60	28	22	21	27	20	34	25	21	22	17	20	34	18	18	18	22	22	13	7	12	9	16	7	13	13	11	20	11	13	20
ENSG00000054793	1448	1465	1448	1005	1013	822	904	1301	1264	931	939	886	1205	1174	1070	726	755	818	1845	1509	1351	801	1063	729	1278	1327	1464	683	861	762	1433	1213	1320	795	1021	931	1096	1081	1296	1252	1494	1357	1265	1510	1379	1246	1228	1333	1376
ENSG00000054796	1	0	0	0	0	0	0	0	0	0	0	0	0	0	0	0	0	0	0	0	0	0	0	0	0	0	0	0	0	0	0	1	0	1	0	0	0	0	0	0	0	0	0	0	0	0	0	0	0
ENSG00000054803	0	0	0	1	0	0	0	1	0	0	0	0	0	0	0	0	0	0	0	0	0	0	0	0	0	0	0	0	0	0	0	0	0	0	0	0	0	0	0	0	0	0	0	0	0	0	0	0	0
ENSG00000054938	2	2	2	7	3	2	0	0	1	5	4	4	0	0	1	4	1	4	1	0	1	4	1	2	0	0	0	10	1	9	0	0	0	1	1	0	1	0	0	0	1	1	0	1	0	1	1	0	1
ENSG00000054965	2988	2437	2623	2180	2188	1801	2454	2560	2559	2000	2070	2027	2904	2463	2372	1803	2061	2003	3503	2779	2745	2843	3019	2501	3049	2597	2944	2616	2675	2879	3189	2786	2853	3061	3301	3422	2178	2151	2352	2246	2702	2481	2545	2564	2665	2334	2475	2558	2368
ENSG00000054967	313	391	426	523	467	465	293	434	400	528	510	536	389	467	436	483	562	574	196	220	225	314	291	281	207	227	232	301	238	329	147	214	186	241	228	232	301	296	252	203	291	249	202	258	255	315	392	320	258
ENSG00000054983	800	811	818	742	701	658	566	599	615	569	552	556	778	752	750	585	690	656	739	609	712	757	811	674	586	597	640	758	768	843	791	708	727	924	903	1046	617	607	638	657	758	689	705	714	710	714	663	669	703
ENSG00000055044	2754	2600	2741	3165	2536	2863	2523	2819	2998	2933	2801	2870	2823	2736	2756	2544	2646	2943	2157	1969	1856	2010	1997	1780	2321	2242	2484	1989	2144	2297	1932	1768	1945	1735	1811	1876	2891	2939	2669	2731	2724	2945	2728	2700	3078	3035	3171	3168	2949
ENSG00000055070	6741	7197	7293	6811	6396	5880	5662	7025	7082	6257	6331	6112	6671	6776	6706	5519	6363	6402	6132	5234	5000	4860	5025	4291	5716	5612	6053	4693	5024	5448	5418	4890	5091	4493	4983	4978	7052	7197	7800	7519	7929	7686	7735	8037	7725	8379	8368	8621	7596
ENSG00000055118	5	2	5	1	1	0	1	1	0	2	0	0	0	1	1	0	1	1	2	6	4	0	3	0	0	0	1	0	0	0	1	0	2	0	2	0	0	0	0	2	1	0	0	2	4	1	0	1	6
ENSG00000055130	2417	2322	2461	2589	2296	2246	2215	2516	2528	2629	2463	2579	2316	2238	2203	2065	2120	2371	1959	1813	1780	2031	1999	1749	1960	1977	2075	1986	1916	2123	1805	1701	1833	1828	1942	2040	2268	2265	2230	2261	2400	2240	2259	2292	2377	2609	2547	2682	2375
ENSG00000055147	1007	892	984	840	811	733	776	821	837	767	701	752	871	794	780	627	653	697	907	838	869	793	831	702	870	824	907	752	826	822	853	882	892	817	909	937	862	794	979	939	1025	1077	915	956	1046	916	862	918	1078
ENSG00000055163	152	118	142	124	102	102	68	52	52	43	52	47	91	60	57	58	52	61	139	84	62	81	78	64	65	34	54	31	34	43	76	62	43	62	74	62	69	69	68	73	67	69	77	78	76	73	70	68	96
ENSG00000055208	3920	3626	3803	5741	4883	5242	3542	4122	4300	5470	4780	5205	3939	3537	3705	4983	5119	5692	3232	3039	2943	3857	3667	3435	3366	3211	3624	3834	3880	4387	3379	3419	3625	4946	5001	5593	3372	3380	3854	4122	4141	3488	4472	3999	4054	4673	4430	4674	3361
ENSG00000055211	1977	1835	1950	2212	1966	1896	1340	1640	1655	1787	1596	1748	1365	1417	1381	1335	1389	1436	1717	1434	1469	1904	1732	1636	1352	1354	1399	1556	1524	1790	1221	1121	1101	1392	1335	1528	1521	1432	1534	1589	1645	1661	1639	1714	1642	1604	1551	1615	2064
ENSG00000055332	2415	2133	2130	2621	1922	2238	2153	2166	2208	2018	1938	1858	2355	1918	1940	1847	1804	1995	2693	1812	1858	1953	2018	1710	2488	1873	2196	1780	1830	1944	2536	1841	2002	2049	2154	2091	1571	1512	1787	3883	2101	1863	4169	2001	2081	2427	2290	3086	1878
ENSG00000055483	1789	1777	1889	2867	2371	2553	1590	2023	2079	2836	2397	2802	1870	1925	1860	2353	2380	2750	1714	1745	1729	1651	1742	1528	1753	1848	1942	1534	1719	1718	1712	1617	1694	1290	1698	1488	1249	1315	1121	1067	1124	1132	1118	1122	1186	1092	1327	1262	1387
ENSG00000055609	1602	1105	1163	1358	1174	1138	1136	1567	1285	1423	1263	1128	1328	1128	1170	953	978	953	1477	1270	1246	1359	1443	1172	1387	1350	1596	1536	1525	1676	1770	1599	1597	1501	1950	1695	805	802	794	926	1059	941	994	1102	999	1136	1116	1178	870
ENSG00000055732	14	19	14	11	9	8	2	4	8	1	3	5	15	13	22	6	8	7	20	7	12	7	8	2	5	3	3	0	1	3	12	7	5	3	3	7	4	7	6	6	5	6	4	6	5	2	6	2	7
ENSG00000055813	112	136	145	86	76	67	51	93	109	45	65	46	124	185	154	76	108	79	167	258	258	106	178	95	105	174	206	39	114	45	192	322	312	129	253	132	113	145	232	261	294	217	230	256	212	211	240	248	103
ENSG00000055917	3290	2789	2952	3376	2967	2882	2883	3013	3174	3367	3105	3252	3055	2554	2580	2607	2630	2810	2749	2330	2291	2425	2561	2205	2650	2521	2813	2380	2518	2681	2577	2309	2432	2466	2532	2688	2920	2655	2853	2817	3118	2911	2897	3217	3063	3300	3180	3305	3385
ENSG00000055950	1341	1307	1312	1275	1188	1105	1075	1278	1315	1158	1132	1143	1213	1274	1177	990	1067	1169	1327	1229	1218	1237	1182	1047	1358	1251	1478	1239	1265	1432	1322	1203	1275	1246	1314	1399	1289	1300	1494	1467	1436	1535	1433	1568	1521	1427	1469	1483	1328
ENSG00000055955	1	2	4	0	2	0	3	2	1	6	1	2	1	1	1	0	1	0	5	2	2	0	5	5	1	2	3	2	3	1	2	1	2	3	4	0	0	0	1	2	0	0	0	0	0	2	2	1	0
ENSG00000055957	0	0	0	0	0	0	0	0	0	0	0	0	0	0	0	0	0	0	0	1	0	0	0	0	0	0	0	0	0	0	0	0	0	0	0	0	0	0	0	0	0	0	0	0	0	0	0	0	0
ENSG00000056050	763	727	754	586	614	553	629	584	621	568	494	523	591	516	583	431	478	470	651	553	564	526	534	466	604	582	608	536	517	563	538	453	491	527	464	554	650	593	726	668	742	759	782	768	815	739	713	714	801
ENSG00000056097	3498	3647	3966	3918	3488	3761	3072	3707	3971	3994	3570	3872	3162	3533	3616	3467	3508	3775	3431	3106	3043	3328	3461	2877	3358	3292	3628	3286	3432	3675	3097	3102	3234	3235	3481	3627	3364	3243	3639	3738	3780	3918	3707	4064	3962	3740	3626	3971	3845
ENSG00000056277	167	163	158	169	151	137	109	126	101	117	98	106	167	159	186	115	138	118	185	140	135	152	152	115	156	133	155	126	127	154	194	139	149	141	130	143	177	152	174	168	199	195	176	151	179	136	153	146	177
ENSG00000056291	0	0	0	0	0	0	0	0	0	0	0	0	0	0	0	0	0	0	0	0	0	0	0	0	0	0	0	0	0	0	0	0	0	0	0	1	0	0	0	0	0	0	0	0	0	0	0	0	0
ENSG00000056487	1	2	0	1	0	1	1	2	0	2	0	1	3	1	3	0	1	1	2	1	2	1	0	0	2	1	1	0	0	2	5	2	3	2	0	2	3	1	2	3	2	0	2	1	1	1	3	1	0
ENSG00000056558	178	164	173	1556	488	1353	133	177	193	965	381	984	140	140	160	1560	530	1668	136	229	201	245	234	217	101	278	281	158	149	152	69	152	138	178	178	179	92	107	80	72	75	47	80	52	69	96	90	65	140
ENSG00000056586	2591	2089	2304	2889	2445	2485	2040	2381	2293	2761	2336	2566	2604	2161	2183	2154	2137	2449	1903	1826	1803	1815	1905	1687	1920	1834	2022	1794	1784	2021	1978	1792	1827	1846	2019	2028	2079	1981	1906	1667	2057	1793	1820	2128	1877	2388	2305	2414	2390
ENSG00000056661	1017	986	974	749	829	656	980	1088	1113	887	907	915	854	957	904	638	848	821	997	808	773	810	852	696	993	954	1100	934	977	1085	920	754	775	741	922	888	643	702	682	753	795	689	706	820	744	719	742	752	630
ENSG00000056678	0	0	0	0	0	0	0	0	0	0	0	0	0	0	0	0	0	0	0	0	0	0	0	0	0	0	0	0	0	0	0	0	0	0	0	0	0	0	0	0	0	0	0	0	0	0	0	0	0
ENSG00000056736	35	45	49	48	37	45	51	62	47	70	51	48	61	48	53	59	58	53	45	28	47	39	28	27	31	53	40	45	36	38	63	43	48	51	68	55	61	40	71	58	58	75	68	66	67	81	71	63	36
ENSG00000056972	730	665	643	1523	995	1291	597	630	619	1433	1040	1434	563	470	527	1045	928	1247	645	693	671	2096	1644	1963	613	636	719	2187	1829	2508	534	603	584	1962	1507	2199	547	577	588	584	572	627	604	597	544	521	486	523	645
ENSG00000056998	145	132	102	48	70	31	104	89	87	48	43	50	119	82	77	39	47	38	150	99	84	88	105	75	118	89	102	118	86	142	141	87	98	119	101	115	83	78	97	99	122	119	120	124	94	134	126	93	70
ENSG00000057019	32608	33879	35387	20000	20225	17516	26067	31539	32808	17019	18049	16228	28878	29299	28863	15656	18204	17150	22621	14843	14490	11869	12678	10612	22345	15172	16843	12733	12793	14241	18740	10917	11506	9518	10114	10572	24595	23254	18168	17353	18084	20853	17977	20029	20153	17423	19678	19714	30939
ENSG00000057149	0	0	0	0	0	0	1	0	0	0	0	0	0	0	0	0	0	0	0	1	0	0	0	0	1	0	0	0	0	0	0	0	0	0	0	3	0	0	0	0	0	0	1	0	0	0	0	2	0
ENSG00000057252	1923	2166	2206	2083	1828	1868	1640	2154	2203	1947	1789	1802	2036	2113	2192	1647	1909	1909	1686	1508	1526	1831	1753	1591	1823	1683	1875	1527	1569	1676	1656	1374	1518	1570	1445	1734	2590	2455	2480	2073	2316	2171	2089	2446	2179	2469	2626	2599	2837
ENSG00000057294	0	3	2	0	1	0	0	0	0	0	0	0	0	0	0	1	0	0	0	0	1	0	0	0	0	1	1	1	1	0	0	0	2	0	0	0	0	0	0	0	1	0	0	0	0	1	1	1	1
ENSG00000057468	6	0	2	2	0	1	7	4	3	0	1	1	3	1	2	3	0	1	0	2	1	3	3	2	1	1	3	0	3	2	3	2	2	1	6	2	3	1	0	1	0	1	1	4	1	2	3	2	2
ENSG00000057593	0	0	0	0	0	0	0	0	0	0	0	0	1	0	1	0	0	0	0	0	0	0	0	0	0	0	0	0	0	0	0	0	0	0	0	0	0	2	0	0	0	0	0	2	0	0	0	0	0
ENSG00000057608	9006	8855	9496	9160	7975	8089	7432	8707	9319	8697	8018	8176	8613	8375	8565	7366	7834	8115	8182	7829	7609	7221	7759	6719	7849	7773	8838	6818	7639	7728	7552	7645	8127	7336	8373	8030	10185	9852	10627	10677	10560	11079	10706	10950	10913	11315	11150	11099	10939
ENSG00000057657	269	385	396	1621	860	1385	289	462	421	1680	865	1756	471	721	715	2133	1228	2516	469	350	365	935	793	828	315	327	435	1233	1013	1237	608	644	677	2084	1835	2379	588	562	480	402	475	802	458	560	463	269	321	370	385
ENSG00000057663	1413	1217	1291	1347	1187	1247	1362	1337	1464	1339	1295	1300	1388	1253	1234	1127	1092	1283	1280	1121	1137	1272	1267	1189	1448	1314	1465	1233	1372	1443	1353	1223	1255	1418	1463	1581	1444	1377	1487	1424	1620	1735	1603	1647	1694	1690	1646	1817	1618
ENSG00000057704	33	24	16	37	32	42	18	11	11	26	13	28	33	7	21	30	15	26	86	11	11	9	7	13	50	8	4	1	5	1	31	4	6	2	5	4	13	9	8	9	7	14	4	6	7	5	7	4	23
ENSG00000057757	2263	2130	2203	1781	1779	1633	2036	2122	2188	1904	1871	1864	2256	1926	1908	1445	1733	1681	1426	1336	1293	1179	1202	1040	1468	1357	1553	1110	1168	1341	1247	1166	1164	1030	1241	1089	2285	2265	2107	2024	2371	2456	2138	2329	2300	2618	2691	2694	2510
ENSG00000057935	571	507	548	448	422	356	444	437	435	419	338	360	478	403	417	302	343	336	788	565	554	543	592	485	649	461	539	496	490	549	640	507	516	569	588	606	399	418	444	453	493	480	480	459	527	505	426	439	441
ENSG00000058056	1983	2058	2114	2357	1997	2220	1805	2174	2120	2592	2184	2580	2160	2160	2177	2070	2032	2279	1512	1081	1040	1107	1009	1011	1431	1194	1210	1113	973	1226	1207	1018	1096	973	967	1144	2248	2394	2201	2140	2329	2350	2208	2465	2310	2452	2387	2459	2386
ENSG00000058063	2890	2706	2840	3228	2739	2739	2186	2589	2538	2842	2533	2623	2334	2076	1977	2143	1978	2319	2502	2038	2086	2173	2180	1888	2133	1853	2052	1777	1857	2098	1891	1563	1742	1671	1796	1992	2022	1962	2086	2085	2221	1970	2082	2198	2045	2351	2211	2374	3015
ENSG00000058085	2379	2201	2407	4306	3128	3840	2486	2575	2654	4128	3567	3971	3447	3117	3030	5177	4227	5676	1306	1402	1376	2436	2391	2177	1161	1232	1405	1996	1968	2153	1604	1545	1598	3232	2999	3652	3549	3640	3067	2749	3033	3348	2892	3103	2926	3041	3030	3294	3567
ENSG00000058091	3088	2245	2442	2453	2172	2196	2349	2312	2306	2492	2224	2399	2699	1826	1915	1739	1756	1943	2042	1575	1586	2021	1974	1791	1680	1426	1559	2061	1834	2358	1617	1358	1580	1986	1839	2158	2137	2096	2123	1834	2004	1726	2038	1939	1861	2165	2148	2429	2363
ENSG00000058262	26151	25141	27160	30237	26165	26101	20812	25788	25948	26890	25247	26106	23110	22792	21938	20436	22561	24052	26892	25000	24819	27001	27772	23753	23123	22769	25526	23630	25271	26737	22332	21688	22353	23503	25869	26219	24750	24429	27102	25344	27594	27892	26490	28076	27140	26906	27147	27977	28757
ENSG00000058272	4852	4872	5152	3769	3605	3375	4167	5042	5063	3316	3527	3271	4712	4812	4819	3181	3594	3477	4621	5201	4959	4059	4505	3609	4723	5289	5700	3746	4131	4178	5032	5770	6025	4670	5661	4887	4221	3976	4418	4093	5457	4382	4251	5060	4354	4919	4646	4830	4906
ENSG00000058335	2	2	3	1	0	1	1	0	0	0	0	2	3	2	2	3	0	2	7	1	0	1	3	1	1	2	1	0	0	0	0	0	1	0	1	0	1	1	2	2	5	3	3	2	3	3	2	1	1
ENSG00000058404	7	3	10	1	6	1	1	2	4	1	3	0	4	0	2	2	1	2	0	7	1	1	3	2	0	0	0	2	0	0	1	0	1	1	1	3	2	0	1	0	0	1	2	0	0	0	1	2	0
ENSG00000058453	691	607	573	517	562	462	611	628	686	554	574	563	668	609	584	443	570	551	780	724	676	594	612	432	675	647	712	495	531	549	829	674	662	554	698	620	297	336	392	389	410	373	358	381	404	395	403	387	262
ENSG00000058600	986	951	931	1098	993	976	922	1095	1064	1034	1099	1138	1043	999	1016	850	1029	1068	833	677	689	748	766	638	826	740	878	734	723	831	783	650	734	721	808	769	779	798	959	883	970	1009	913	889	896	963	1096	1101	779
ENSG00000058668	4845	6440	6717	5300	4425	4903	4988	8368	8097	6815	6045	5990	5530	8671	8317	6628	6710	7445	6093	8286	8109	9310	9858	8374	7241	9466	10693	8312	9397	9529	7727	10137	10823	11704	13523	12792	8787	8922	8782	10567	9643	11267	10451	10925	11020	11130	10218	10531	7998
ENSG00000058673	2505	2236	2332	2827	2487	2433	2195	2561	2483	2644	2476	2548	2481	2182	2073	2135	2267	2311	2472	2208	2213	2471	2538	2274	2448	2322	2563	2462	2493	2896	2691	2346	2449	2689	3012	2914	1814	1733	1690	1771	2014	1711	1786	1951	1838	2102	2028	2095	1987
ENSG00000058729	1194	1138	1290	1538	1232	1372	960	1099	1142	1238	1062	1198	962	1015	960	1028	991	1105	1055	1050	1051	1043	1074	872	941	992	1141	822	994	985	895	914	905	950	960	965	1018	1003	1064	975	1049	1091	1000	1083	1092	1095	1045	1133	1271
ENSG00000058799	478	460	495	542	472	453	436	527	557	496	534	490	422	389	455	365	441	406	545	453	470	434	498	457	466	476	530	438	475	497	445	470	466	454	481	523	471	487	491	498	512	527	512	558	530	578	524	535	559
ENSG00000058804	2254	1979	2148	2247	1930	1888	2375	2819	2745	2689	2377	2452	2199	2013	2011	1724	1902	1881	1461	1142	1114	1337	1387	1287	1717	1526	1725	1678	1661	1841	1098	954	1013	1032	1109	1243	2474	2340	2457	2366	2427	2557	2486	2585	2666	2768	2724	2863	2912
ENSG00000058866	14	10	9	8	2	4	7	9	7	7	4	4	9	12	10	12	6	5	22	13	11	7	16	11	15	8	15	15	17	24	18	8	17	13	20	18	8	16	8	9	9	21	13	11	11	5	7	12	15
ENSG00000059122	1465	1181	1174	1070	1038	879	1034	1084	1026	939	915	926	1216	984	936	676	844	820	1964	1544	1542	1413	1478	1200	1503	1364	1442	1185	1261	1274	1775	1349	1407	1252	1556	1515	645	637	635	764	833	680	757	756	871	827	895	901	876
ENSG00000059145	610	603	653	922	837	807	545	717	753	952	906	961	592	626	604	666	734	787	453	475	477	582	513	566	462	584	625	638	682	706	468	443	421	465	563	588	569	558	432	464	512	507	491	530	504	502	562	516	540
ENSG00000059377	57	61	49	77	61	73	49	46	67	78	62	88	41	57	65	48	57	64	53	49	53	56	46	55	63	66	64	73	66	87	43	52	56	55	50	55	49	48	52	62	40	34	47	24	42	51	44	48	62
ENSG00000059378	402	471	501	669	392	586	424	713	636	647	547	596	299	394	365	395	360	441	422	213	213	296	277	255	477	335	378	300	305	310	300	141	137	208	196	243	347	358	377	739	416	474	822	471	391	399	445	550	523
ENSG00000059573	4622	4320	4459	5220	4491	4425	3686	4160	4241	4496	4054	4241	4137	3877	3794	3472	3817	3952	4169	4596	4519	4472	4684	4130	3571	4104	4511	3992	4263	4647	3830	4180	4441	3945	4837	4523	4086	4043	5035	4425	5120	5111	4716	4893	4853	4584	4853	4928	4491
ENSG00000059588	935	849	836	862	750	744	851	1008	945	924	948	899	938	937	845	642	730	746	1189	874	849	705	756	600	1100	932	989	861	805	816	966	742	833	674	762	732	675	714	743	734	714	685	764	739	746	714	716	702	690
ENSG00000059691	531	515	502	461	429	370	451	570	593	513	459	451	476	507	487	340	412	468	612	527	574	513	501	457	634	588	661	604	668	613	651	589	609	575	650	668	584	582	631	679	686	687	656	638	689	643	695	615	551
ENSG00000059728	245	208	232	379	289	307	193	207	214	288	255	290	179	167	185	238	213	237	275	298	293	370	351	341	245	283	300	334	309	344	203	250	237	306	311	313	123	128	132	81	131	116	97	134	113	94	98	115	153
ENSG00000059758	2322	1692	1701	3768	2531	3263	1799	1449	1614	3223	2059	3076	1834	1466	1353	1971	1549	2089	2333	1059	1036	1228	1192	1096	1945	969	1047	1192	1073	1282	1620	878	950	1051	995	1101	1252	1227	1050	976	1078	1062	893	1057	974	1078	1025	1194	1789
ENSG00000059769	426	391	412	609	464	557	381	420	418	572	485	528	387	392	356	414	371	451	352	391	410	470	524	417	318	350	451	402	442	447	281	368	331	372	380	407	380	391	373	347	355	396	367	351	387	379	381	396	415
ENSG00000059804	851	712	747	990	704	813	661	610	657	904	663	908	781	599	652	728	659	748	1220	1197	1112	1155	1231	978	1132	1019	1012	886	918	1049	1181	1085	1070	932	1036	1052	597	590	536	373	496	503	365	556	455	507	564	531	695
ENSG00000059915	53	44	46	50	39	48	40	42	46	51	34	33	35	41	25	37	38	27	46	64	52	50	46	45	30	32	35	56	38	48	41	31	30	33	33	30	23	28	28	24	34	33	29	27	41	31	24	18	29
ENSG00000060069	825	876	952	1207	986	1078	671	951	984	1199	1048	1121	771	894	843	871	892	970	857	819	810	930	864	754	831	917	997	934	948	1013	924	821	810	867	981	1010	730	846	885	976	950	926	990	1023	994	924	882	991	818
ENSG00000060138	3557	3426	3675	4254	3650	3973	3406	4023	4167	4246	4173	4512	3400	3554	3484	3094	3391	3832	3469	2914	2758	3356	3243	2771	3263	3062	3323	3228	3329	3520	3185	2312	2468	2808	3134	3352	3380	3422	3324	3599	3205	3528	3509	3504	3406	3511	3540	3682	3543
ENSG00000060140	2	1	2	8	6	8	2	1	3	5	3	3	2	0	1	14	8	20	3	2	3	9	7	2	2	1	0	5	4	7	3	4	1	8	16	14	0	2	4	5	1	5	0	4	4	1	1	6	1
ENSG00000060237	7185	6163	6680	5869	5664	5182	5722	7102	6812	6225	5799	5786	7382	7044	6868	4906	5762	5644	7534	6492	6374	5767	6019	4908	6919	6538	7192	5666	5886	6542	8106	7409	7724	6165	7203	7093	5725	5819	6172	6814	7366	6751	7198	7676	7324	7248	7285	7483	5900
ENSG00000060303	1	0	1	0	3	0	0	1	1	2	0	0	0	1	1	2	1	1	1	2	0	1	0	0	0	1	0	1	0	3	2	1	1	1	1	0	1	3	2	1	2	2	2	1	2	1	3	2	1
ENSG00000060339	3094	2763	2805	2829	2587	2523	2939	2901	3026	2858	2663	3000	2938	2663	2660	2448	2613	2689	3019	2570	2473	2545	2613	2263	2862	2585	2837	2587	2473	2745	2754	2471	2777	2790	2892	2973	2200	2172	2206	2398	2597	2385	2658	2563	2626	2888	2898	2751	2361
ENSG00000060491	1905	1776	1782	2252	1747	1825	1436	1630	1755	1696	1566	1665	1790	1772	1557	1538	1732	1823	1857	1286	1313	1374	1327	1101	1531	1218	1375	921	1020	1071	1572	1031	1146	1029	1175	1187	1281	1365	1282	1737	1387	1478	1701	1430	1332	1528	1688	1917	1330
ENSG00000060558	2	1	0	2	1	4	2	1	0	8	3	19	1	1	1	8	1	2	0	1	1	2	1	0	1	1	0	12	3	5	0	0	0	0	1	0	1	1	1	0	0	1	1	0	1	1	0	0	0
ENSG00000060566	0	0	0	0	0	0	0	0	0	0	0	0	0	0	0	0	0	0	0	0	0	0	0	0	0	0	0	0	0	0	0	0	0	0	0	0	0	0	0	0	0	0	1	0	0	0	0	0	0
ENSG00000060642	340	353	373	1427	951	1225	256	414	429	1431	1166	1423	309	343	321	1141	927	1388	322	276	314	568	464	520	331	322	364	588	526	672	339	292	333	535	476	593	344	387	394	416	391	411	421	401	436	399	397	397	422
ENSG00000060656	1633	1122	1182	788	830	642	1234	1195	1204	880	878	789	1676	1433	1361	884	1084	916	3526	980	997	839	856	682	2832	774	919	845	771	923	3186	1013	964	771	894	866	921	1075	864	871	874	986	957	967	904	819	896	959	1192
ENSG00000060688	1249	1162	1164	1347	1100	1099	1110	1178	1236	1198	1159	1119	1386	1119	1143	1054	1227	1190	1000	858	849	861	872	767	1065	960	1118	853	930	934	862	800	899	768	882	860	1450	1482	1415	1395	1526	1601	1500	1584	1530	1576	1585	1672	1367
ENSG00000060709	0	0	0	0	0	0	0	0	0	0	0	0	0	0	1	0	0	1	0	0	0	1	0	0	1	1	0	1	1	0	1	2	0	0	1	0	0	1	0	0	1	0	0	0	0	0	0	0	0
ENSG00000060718	2485	2037	2361	1611	1668	1406	4653	5167	5110	4003	3918	3815	2913	2635	2596	1507	2017	1694	2022	2208	2230	1101	1399	944	3538	4063	4372	2787	2905	3140	2609	3642	3731	1301	1922	1426	2008	2001	2760	3142	3314	2660	3696	2833	3251	3425	3287	2910	1137
ENSG00000060749	3725	3431	3415	3722	3371	3378	3549	4187	3889	4255	4023	3954	3713	3498	3556	3290	3505	3646	2421	2022	2095	1903	1997	1693	2355	2408	2514	2210	2127	2512	2111	2158	2228	1919	2127	2078	3140	2948	2638	2601	2805	2774	2593	3065	2960	2751	2867	2923	3327
ENSG00000060762	504	529	542	581	494	467	350	399	430	414	410	387	413	361	355	340	365	362	507	455	502	498	456	401	427	450	470	345	362	379	452	390	400	390	438	446	482	401	474	468	546	468	468	507	528	532	497	491	497
ENSG00000060971	738	717	724	682	661	648	544	615	633	635	522	621	625	593	622	546	642	592	836	705	622	682	687	565	663	621	698	548	559	653	759	614	654	601	644	695	519	485	596	619	615	599	645	580	593	633	571	627	596
ENSG00000060982	5596	5050	5174	7094	5568	6188	4950	5745	5514	6867	5976	6563	5010	4405	4186	4674	4732	5094	8239	7605	7531	10060	9268	8819	7578	7336	8326	9750	9234	10912	7124	7067	7386	9348	9817	10399	5354	4563	5549	5307	5623	5410	5055	5982	5964	5867	5220	6064	7884
ENSG00000061273	4138	4205	4385	3900	3764	3464	3158	4110	4208	3289	3538	3420	3953	4188	4011	3119	3956	3669	3962	3797	3717	4160	4273	3604	3330	3731	3887	3388	3456	3601	3489	3383	3414	3614	4099	4190	2898	3038	3129	3269	3666	2589	3489	3320	3206	4102	4415	4201	3105
ENSG00000061337	219	271	275	73	102	61	286	331	370	156	166	116	302	335	334	110	173	131	340	288	243	80	138	80	441	500	531	167	217	189	413	414	381	138	174	119	317	281	383	394	502	412	412	506	427	486	454	463	214
ENSG00000061455	40	26	32	34	30	21	17	14	16	21	21	19	43	36	30	15	23	16	38	33	25	35	30	16	12	15	14	20	13	26	33	25	36	39	40	32	32	43	55	52	67	53	79	66	50	54	65	70	36
ENSG00000061492	0	0	0	0	0	0	0	0	0	0	0	0	0	0	0	0	0	0	0	0	0	0	0	0	0	0	0	0	0	0	0	0	0	0	0	0	0	0	0	0	0	0	0	0	0	0	0	0	0
ENSG00000061656	36	44	51	47	36	32	31	35	38	38	53	36	44	36	22	34	32	40	59	83	94	172	169	148	43	55	72	146	125	161	49	63	65	152	104	139	31	28	28	18	15	37	30	28	27	23	24	33	19
ENSG00000061676	7395	6743	6971	6617	6001	5965	6471	7233	7348	6723	6312	6413	6699	6322	6356	5226	5722	5953	6963	5581	5417	5618	5794	4940	6779	5939	6458	5106	5621	5708	6268	5378	5668	5050	5657	5688	5937	5763	6306	6530	6798	6193	6533	6773	6643	6815	6538	6849	7603
ENSG00000061794	1826	1734	1737	1816	1578	1566	1788	1944	1982	1874	1768	1662	1732	1625	1656	1397	1563	1575	1423	1473	1301	1352	1388	1110	1508	1464	1730	1262	1422	1498	1405	1298	1413	1323	1366	1349	1790	1699	1744	1689	1804	1708	1659	1817	1861	1991	1925	1880	2163
ENSG00000061918	90	80	84	59	76	53	59	65	89	61	60	51	50	67	43	46	53	38	154	75	64	53	38	37	160	75	74	47	46	47	153	78	62	35	47	46	55	55	64	77	71	85	78	89	105	83	79	78	79
ENSG00000061936	1816	1556	1611	1683	1582	1398	1464	1545	1624	1560	1531	1561	1790	1695	1525	1288	1573	1547	1710	1452	1458	1431	1504	1296	1610	1504	1466	1322	1334	1369	1583	1323	1425	1296	1547	1467	1014	1033	904	986	1071	974	1001	1050	1114	1184	1248	1284	967
ENSG00000061938	1859	1513	1548	605	772	497	1363	1339	1331	625	761	612	2056	1796	1651	612	1054	792	1800	1569	1624	1165	1425	934	1399	1335	1387	821	1064	944	1672	1635	1600	1148	1578	1288	831	953	1165	829	1255	904	915	1035	876	773	884	975	632
ENSG00000061987	1920	1682	1726	2067	1764	1867	1477	1667	1677	1823	1710	1825	1671	1530	1516	1432	1504	1532	1955	1867	1862	1777	1811	1495	1777	1668	1922	1629	1664	1793	1926	1890	2003	1757	2035	1922	1209	1118	1157	1191	1434	1252	1214	1375	1279	1552	1446	1489	1329
ENSG00000062038	0	2	0	0	0	1	1	0	0	0	0	0	1	1	1	1	0	2	1	2	3	0	0	2	0	1	0	0	1	0	1	1	1	1	0	1	2	0	1	0	1	1	1	1	1	3	1	2	1
ENSG00000062096	0	0	0	1	0	0	0	0	0	0	0	0	0	0	0	0	0	0	0	0	0	0	0	0	0	0	0	1	0	0	0	0	0	0	0	0	0	0	0	0	0	1	0	0	0	0	0	0	0
ENSG00000062194	1823	1617	1773	2305	1788	2105	1598	1796	1880	2379	1867	2195	1902	1712	1774	1809	1706	2060	1528	1377	1345	1376	1495	1337	1557	1439	1580	1469	1411	1670	1489	1387	1470	1497	1546	1645	1903	1726	1882	1867	1896	1926	1916	2070	2021	2163	2030	2179	1819
ENSG00000062282	40	39	38	89	59	78	13	34	27	62	46	61	24	42	32	61	51	56	42	71	83	260	184	210	21	31	53	206	161	253	32	38	47	186	152	204	45	48	31	28	25	30	36	23	21	23	37	25	64
ENSG00000062370	131	139	134	151	110	114	113	108	130	111	107	122	143	104	107	91	79	96	179	119	131	143	162	141	158	110	159	125	128	146	164	120	113	162	142	158	114	129	124	122	142	136	151	149	143	155	143	145	103
ENSG00000062485	4461	4425	4623	4279	3986	3926	3789	4471	4516	3945	3699	3810	4329	4405	4277	3614	3995	4098	4233	3480	3407	3026	3262	2756	4045	3727	4281	2980	3157	3177	3708	3313	3500	2831	3393	3208	4596	4344	4869	4743	4628	4975	4856	5043	4846	4905	5039	5059	5048
ENSG00000062524	1	3	0	1	0	2	1	0	0	1	1	0	0	0	0	6	0	3	2	3	4	2	1	2	2	2	1	1	1	1	3	3	2	1	1	0	0	0	0	1	1	2	1	0	0	0	2	1	0
ENSG00000062582	63	69	99	262	173	202	42	69	84	227	197	187	71	95	76	181	177	213	62	88	93	231	161	172	77	80	85	249	232	293	92	86	76	219	198	242	82	98	91	82	104	83	79	68	80	89	103	102	80
ENSG00000062598	997	1053	992	1175	1005	1040	811	991	1045	1134	964	1094	832	961	896	905	974	1049	1122	1030	956	1078	982	949	962	895	1016	907	922	1023	1089	1002	1009	996	1083	1105	824	805	849	925	950	939	931	1005	1017	906	953	1022	846
ENSG00000062650	2812	2659	2732	2944	2622	2630	2573	2969	3130	2899	2699	2788	2874	2763	2723	2514	2608	2761	2345	2188	2147	2185	2214	1856	2422	2248	2451	2045	2211	2256	2277	2195	2305	2071	2188	2206	2655	2678	2914	2949	3139	2910	3072	3221	2916	3110	3209	3344	2708
ENSG00000062716	6133	5840	6241	5839	5730	5116	4285	4832	4938	4524	4409	4392	5314	4847	4961	4134	4576	4663	7098	4893	4761	6532	6373	5810	5014	3801	4275	5123	4182	5288	5123	4099	4468	6295	6310	7119	3481	3382	3434	3120	3500	3289	3337	3521	3335	3339	3505	3756	4055
ENSG00000062725	1588	1329	1357	1675	1408	1512	1148	1176	1207	1439	1168	1415	1413	1061	1143	1143	1146	1282	1560	1280	1231	1314	1392	1137	1337	1150	1359	1141	1155	1215	1579	1370	1387	1457	1540	1494	1242	1186	1472	1405	1466	1399	1371	1472	1427	1591	1488	1469	1428
ENSG00000062822	1273	1185	1261	1273	1202	1060	1091	1208	1359	1389	1343	1327	1331	1307	1298	1003	1271	1201	1250	986	914	1000	964	919	1227	1109	1279	1065	1019	1101	1060	802	793	685	816	768	933	1084	1015	1044	1097	1153	1033	1052	1176	984	1124	1173	891
ENSG00000063015	0	0	0	1	1	0	1	1	2	1	0	2	1	1	0	0	1	0	0	0	0	0	0	0	0	1	0	0	0	0	0	0	0	0	0	0	0	0	1	0	0	0	0	0	1	0	0	2	0
ENSG00000063046	2612	2246	2480	2371	2181	1943	2680	2799	2854	2430	2458	2473	2629	2352	2400	1870	2155	2202	3340	2537	2462	2517	2792	2304	3592	3071	3484	3003	3169	3384	3421	2781	2971	2925	3018	3185	2551	2526	2717	2804	2770	2950	2809	2774	2948	2957	2952	2996	2561
ENSG00000063127	4	2	6	1	0	2	6	2	1	5	0	0	7	5	1	2	1	3	9	2	7	4	1	2	10	1	6	1	1	5	11	10	9	2	8	5	0	2	1	5	1	2	3	0	0	1	4	2	2
ENSG00000063169	438	456	467	536	465	465	356	466	406	522	476	497	413	484	466	375	476	495	422	370	360	379	398	361	366	378	438	391	374	472	371	379	345	351	380	481	297	318	337	389	409	335	376	370	383	363	413	422	305
ENSG00000063176	555	491	491	467	402	370	351	417	462	424	384	368	559	497	525	382	406	436	571	471	472	460	490	434	488	421	483	362	395	488	616	480	418	464	509	482	431	443	423	492	485	498	498	537	497	535	611	541	438
ENSG00000063177	8046	8116	8439	9023	7803	7579	6665	7892	8392	8011	7618	7849	7962	8197	7826	6648	7765	8198	8330	7211	6974	7354	7360	6160	7885	7471	8500	6775	7247	7819	8297	7053	7320	6777	7598	7744	8684	8861	9520	9262	9142	9965	9191	9738	9306	8992	9525	10009	8289
ENSG00000063180	19	9	8	5	11	7	3	1	3	3	4	6	7	7	6	8	4	8	21	6	10	4	8	1	10	1	4	3	3	3	17	4	8	7	9	4	7	6	3	6	10	8	7	3	10	6	4	5	2
ENSG00000063241	1048	1042	1074	1195	1048	922	829	985	998	1071	973	1051	947	959	891	841	909	934	1198	1271	1190	1093	1196	958	1128	1275	1378	1119	1200	1178	1217	1210	1151	1037	1326	1135	1025	1006	1135	1118	1181	1157	1105	1266	1171	1047	1208	1166	1025
ENSG00000063244	7265	7384	7664	7481	6854	6370	5923	6968	7613	6701	6566	6490	7315	7318	7037	5877	6968	6922	6800	6262	6308	5893	6156	5057	6579	7044	7760	5802	6285	6675	6391	6186	6390	5648	6447	6272	6614	7131	7158	7016	7239	7631	7332	7225	7469	7436	7698	7736	6491
ENSG00000063245	5540	5221	5358	5199	4712	4344	4472	5141	5300	4672	4904	4861	5292	5009	4765	3914	4518	4813	5601	5262	5223	4725	4807	3860	5679	5706	6163	4533	4935	5207	5459	4894	4936	4336	5145	5130	4647	4832	5123	5088	5397	5045	5209	5310	5458	4948	5333	5325	5061
ENSG00000063322	1648	1563	1645	1407	1390	1257	1361	1549	1613	1481	1320	1410	1636	1598	1460	1191	1428	1318	1618	1410	1270	1267	1337	1089	1516	1378	1567	1211	1347	1405	1652	1389	1448	1320	1470	1461	1587	1687	1812	1738	1914	1920	1818	1922	1896	1830	1903	1864	1619
ENSG00000063438	1238	1145	1186	1268	1361	933	484	745	784	734	807	697	940	917	840	844	973	865	1135	1554	1577	1579	1617	1319	774	1418	1561	1427	1423	1595	1144	1421	1424	1791	1765	1936	615	636	240	374	371	366	334	377	516	902	385	764	846
ENSG00000063515	0	0	0	0	0	0	0	0	0	1	0	0	0	0	0	0	0	0	0	0	0	0	0	0	0	0	0	0	1	0	0	0	0	0	0	0	1	0	0	0	0	0	0	0	0	0	0	0	0
ENSG00000063587	1030	938	1035	1229	1099	1030	884	1044	978	1100	1045	1119	1001	928	919	957	1035	1045	994	1176	1125	1019	1204	920	927	1136	1141	964	1071	1067	1070	1165	1085	1105	1310	1172	901	825	817	796	886	792	766	944	877	928	919	869	954
ENSG00000063601	769	729	749	776	687	673	760	767	807	747	678	721	900	794	828	799	799	851	884	729	670	725	701	630	877	725	821	667	722	736	962	643	725	791	824	799	776	773	825	784	857	848	785	856	825	790	865	866	738
ENSG00000063660	6565	7036	7134	5828	5456	5245	5585	7053	7395	5703	5889	5434	5781	6565	5990	4348	5339	5172	7320	6647	6450	3900	4525	3456	6923	7527	8425	4119	5191	4921	7130	6581	6505	4036	5745	4772	6148	6451	7018	8036	7669	7793	8353	7850	7994	7752	8152	7828	6535
ENSG00000063761	132	150	146	112	104	92	103	130	135	106	96	98	155	176	138	87	120	118	178	147	150	126	146	122	142	119	138	120	134	132	201	191	184	175	221	166	129	114	132	149	155	134	158	154	149	154	175	127	105
ENSG00000063854	561	511	567	709	591	597	501	610	609	668	636	715	483	484	480	493	490	570	493	429	469	482	463	434	442	480	499	457	481	488	389	399	403	380	417	423	440	416	466	460	520	525	529	525	475	499	502	505	501
ENSG00000063978	2911	2798	2844	3445	2924	3002	2983	3332	3490	3539	3419	3660	3196	3120	2982	2957	3204	3614	2431	2048	1982	2233	2178	1906	2591	2411	2816	2145	2415	2589	2436	2128	2286	2161	2331	2382	3239	3249	3040	2909	2991	3194	3187	3236	3040	3422	3414	3665	2810
ENSG00000064012	411	271	296	282	232	251	373	383	349	375	362	327	507	406	442	349	334	368	397	247	260	361	322	268	458	321	379	453	429	534	528	385	435	546	569	648	414	392	436	419	433	508	431	483	497	457	470	447	312
ENSG00000064042	430	446	490	840	601	727	269	347	382	623	501	616	572	581	590	721	724	881	116	175	181	459	294	383	79	140	153	645	358	696	133	190	202	475	333	566	439	426	455	578	581	531	691	564	622	795	757	748	289
ENSG00000064102	1465	1325	1302	1076	1040	903	1154	1191	1233	921	968	865	1465	1331	1235	897	986	981	962	902	918	1043	1001	935	964	905	996	846	911	1008	950	984	1007	944	948	1049	1595	1417	1363	1385	1484	1429	1507	1544	1497	1661	1697	1712	1553
ENSG00000064115	2146	1890	1981	1514	1556	1384	1789	1953	2077	1546	1613	1494	1815	1575	1533	1139	1357	1314	1990	1534	1470	1354	1430	1216	2008	1562	1848	1242	1391	1434	1701	1290	1333	1244	1367	1352	1731	1686	1963	1860	2042	1975	2034	2083	1961	1960	1946	1986	1942
ENSG00000064195	35	60	65	12	19	8	13	17	16	4	11	10	4	11	6	0	5	1	20	38	48	5	12	5	10	12	21	2	6	3	4	15	8	0	2	1	5	7	13	6	12	3	1	5	6	8	6	6	29
ENSG00000064199	262	229	210	169	193	162	203	181	215	188	169	161	178	204	169	151	141	201	217	146	182	169	194	170	192	198	231	181	224	222	161	174	177	192	187	244	191	196	191	199	229	211	215	224	245	225	222	240	260
ENSG00000064201	3	3	3	6	4	9	3	1	5	3	2	0	3	7	4	0	4	0	16	6	15	12	13	15	13	4	6	3	5	3	24	9	12	10	12	9	3	7	5	3	2	3	3	4	5	4	2	4	0
ENSG00000064205	8	7	6	6	12	3	213	269	263	243	240	202	7	4	2	4	3	2	20	5	8	8	5	3	73	65	80	71	69	85	31	5	8	5	4	10	8	26	13	11	11	13	12	8	12	10	12	18	3
ENSG00000064218	0	0	0	0	0	0	0	0	0	0	0	0	0	0	0	0	0	0	0	0	0	0	0	0	0	0	0	0	0	0	0	0	0	0	0	0	0	0	0	0	0	0	0	0	0	0	0	0	0
ENSG00000064225	59	70	81	52	67	51	48	62	71	59	52	47	55	68	54	43	66	49	41	38	35	32	31	33	37	29	29	33	30	45	29	20	18	22	22	30	30	34	23	18	27	20	22	24	22	18	24	26	59
ENSG00000064270	5	5	6	8	9	5	4	6	2	6	3	6	6	2	4	6	4	6	14	15	12	5	8	6	6	6	9	1	4	3	2	3	1	4	5	1	3	2	2	3	2	1	5	0	1	1	4	2	9
ENSG00000064300	11	5	5	4	2	1	2	6	4	3	3	5	3	6	2	5	2	2	8	5	10	3	1	3	3	8	12	1	2	1	10	13	14	3	4	5	10	8	6	3	7	5	8	7	8	3	6	4	18
ENSG00000064309	124	80	95	84	72	75	96	93	99	115	111	90	123	95	96	68	79	75	120	139	133	130	147	110	107	118	139	163	144	156	118	147	127	162	138	157	84	72	108	84	113	134	93	134	116	97	100	111	116
ENSG00000064313	1827	1630	1815	1907	1577	1617	1381	1516	1504	1580	1453	1502	1560	1469	1597	1383	1442	1488	1507	1255	1263	1208	1291	1102	1399	1251	1342	1191	1120	1303	1387	1221	1325	1201	1294	1188	1594	1512	1644	1593	1770	1765	1602	1723	1737	1861	1885	1822	1925
ENSG00000064393	3555	3880	4198	9273	5999	7911	3589	6309	5797	10818	7744	9394	2996	3561	3327	5653	4300	5976	2681	3243	3356	4335	4015	3727	3203	4701	5223	5971	5360	6985	2478	3034	3112	3425	3815	4015	2756	2816	2255	2782	2078	2316	2867	2287	2871	3529	3455	3625	4262
ENSG00000064419	2815	2503	2609	2418	2154	2051	2230	2528	2700	2238	2353	2294	2458	2431	2330	1962	2069	2186	2367	1958	1955	1878	1878	1708	2153	2161	2321	1758	1933	1975	2067	1886	2049	1688	1918	1851	2908	2861	2861	2871	3059	3145	2963	3018	3030	3271	3292	3253	3064
ENSG00000064489	0	2	0	0	2	0	0	0	0	0	1	0	0	0	0	0	1	0	0	0	0	0	0	1	0	0	0	1	0	1	2	0	1	0	0	1	1	0	0	1	0	0	0	0	0	0	0	0	0
ENSG00000064490	671	684	641	668	560	525	439	507	609	542	516	507	567	607	594	517	524	526	754	661	672	729	699	572	591	596	644	586	670	702	766	635	678	679	788	758	527	589	602	597	572	638	620	563	575	573	579	561	531
ENSG00000064545	626	545	620	519	532	460	469	541	536	496	441	523	550	520	461	398	411	412	668	572	571	688	677	563	474	507	547	550	545	665	532	457	430	420	548	561	397	359	408	413	423	442	417	444	468	432	435	472	418
ENSG00000064547	76	30	28	30	39	23	32	23	19	26	19	25	78	34	40	34	36	38	49	36	46	42	43	39	42	31	38	19	29	32	56	55	53	53	57	48	8	8	7	7	16	6	4	5	14	9	6	13	7
ENSG00000064601	3500	3377	3535	3690	3147	3228	3009	3529	3702	3693	3449	3414	3312	3210	3165	2762	3092	3168	4293	3857	3673	4082	4070	3466	3825	3872	4236	3798	3831	4180	4178	3830	4003	3982	4470	4449	2891	3047	3084	3289	3420	3505	3361	3442	3563	3221	3365	3317	2641
ENSG00000064607	3678	3218	3328	3578	3196	3190	2823	3143	3112	3330	3204	3385	3514	3143	3139	2736	3014	3032	3292	2691	2648	2931	2933	2625	2828	2393	2762	2641	2509	2927	2726	2176	2306	2433	2635	2871	1836	1908	1899	2035	2317	1969	2101	2078	2246	2283	2322	2321	1640
ENSG00000064651	1033	927	978	988	890	846	808	978	964	875	908	901	940	851	916	773	885	847	797	734	610	578	605	520	697	667	691	633	629	703	693	670	677	564	648	653	825	807	734	700	775	759	790	878	841	890	925	906	1201
ENSG00000064652	544	512	530	565	481	526	498	560	538	519	511	536	581	503	500	443	493	534	507	401	461	513	555	475	457	508	515	494	570	602	422	481	492	477	536	551	488	498	456	399	452	479	464	437	440	522	491	533	484
ENSG00000064655	667	857	823	293	423	260	395	598	624	367	394	389	548	744	731	217	373	301	633	955	888	527	633	474	503	771	962	642	685	711	594	1079	1060	821	1055	958	800	752	948	1363	1298	1020	1372	1034	1331	1386	1234	1246	937
ENSG00000064666	13479	13731	14200	9818	10948	8730	10113	12867	13220	8127	9343	8055	16368	16820	16506	10475	14139	12598	14697	14464	14261	13575	14460	11847	14381	14324	15750	11287	12578	12701	18546	17811	18279	15778	18314	17563	14661	14454	17056	16858	18114	16482	16930	18092	17816	18214	18035	18385	12224
ENSG00000064687	45	54	57	43	29	29	44	46	46	33	33	42	55	56	52	35	41	28	110	67	71	58	79	68	127	76	81	59	57	79	131	64	79	57	66	81	25	23	17	36	18	26	26	22	29	13	25	24	31
ENSG00000064692	47	45	40	28	41	18	25	30	20	18	21	15	25	17	19	15	21	19	19	30	23	17	20	7	7	15	12	3	6	14	8	17	20	9	10	10	21	17	20	23	24	27	20	22	24	18	11	14	21
ENSG00000064703	840	781	857	766	699	646	691	820	797	771	711	715	786	750	749	632	701	660	814	761	717	612	600	521	841	734	889	522	564	638	781	688	708	501	573	579	1002	968	1295	1355	1436	1445	1358	1522	1366	1525	1328	1491	1071
ENSG00000064726	3735	3538	3793	3733	3288	3157	2995	3374	3779	3256	3074	3137	3397	3339	3340	2891	3112	3197	3096	2434	2501	2381	2540	2102	2993	2569	2959	2257	2399	2463	2767	2463	2549	2239	2501	2456	3373	3267	3232	3135	3470	3383	3306	3364	3388	3376	3356	3339	3919
ENSG00000064763	195	176	161	115	152	115	142	193	180	125	122	132	141	156	128	116	108	126	219	133	133	184	155	150	214	152	146	126	139	142	162	95	118	97	123	111	132	126	135	141	147	139	134	152	141	110	142	116	211
ENSG00000064787	8	3	5	23	15	17	6	4	8	17	9	14	15	10	6	16	12	19	3	3	4	3	7	11	1	3	3	5	3	4	2	2	1	3	2	6	5	4	1	4	3	1	4	4	3	1	3	9	8
ENSG00000064835	0	0	0	0	0	0	0	0	0	0	0	0	0	0	0	0	0	0	0	0	0	0	0	0	0	0	0	0	0	0	0	0	0	1	0	0	0	0	1	0	0	0	0	0	0	0	0	0	0
ENSG00000064886	5	7	14	8	15	19	15	23	15	35	26	34	2	7	3	8	13	13	4	13	10	120	84	113	11	10	24	143	100	209	8	6	6	88	48	88	8	6	14	18	2	25	14	8	16	7	11	9	11
ENSG00000064932	2747	2812	2827	4608	3794	3827	2118	2729	2741	3935	3670	3868	2667	2664	2474	3388	3703	3927	3218	3087	2860	4574	4406	3927	2677	3029	3170	4057	4236	4765	3100	2778	2812	4201	4538	4889	1741	1911	1381	1265	1529	1369	1316	1525	1345	1399	1645	1621	1790
ENSG00000064933	822	659	656	586	625	524	572	556	622	585	533	535	594	504	530	388	451	452	770	544	526	486	549	448	609	545	593	510	512	528	579	407	458	411	431	440	373	332	401	384	465	386	427	435	398	472	432	450	489
ENSG00000064961	2150	2084	2112	1996	1856	1769	1512	1717	1792	1745	1720	1646	1815	1803	1779	1440	1595	1709	2017	1729	1683	1586	1706	1395	1581	1580	1746	1499	1582	1693	1731	1574	1528	1562	1634	1715	1401	1581	1704	1683	1818	1760	1710	1814	1760	1712	1721	1703	1528
ENSG00000064989	24	30	21	9	15	5	10	12	11	7	17	9	23	16	14	9	14	17	82	21	19	14	16	16	39	28	24	12	13	14	60	37	30	23	26	31	19	18	27	26	27	22	28	20	25	29	27	12	28
ENSG00000064995	1130	951	1112	1058	915	917	896	1007	990	986	947	870	1073	975	963	782	954	902	851	723	710	779	678	641	670	699	725	691	691	703	776	729	749	797	819	812	1075	1022	1238	1144	1156	1193	1167	1196	1207	1190	1259	1214	1103
ENSG00000064999	865	774	812	700	681	657	588	727	678	641	645	591	891	724	734	530	640	574	706	641	642	611	651	565	598	603	671	599	598	662	754	611	611	638	739	738	673	696	703	759	942	833	958	840	884	933	925	953	635
ENSG00000065000	6357	5930	6204	6845	5829	5790	5238	6363	6403	6271	6081	6501	6011	5697	5459	5006	5365	5873	6327	6181	5782	5613	5929	4988	5859	6112	6876	5185	5687	5718	5720	5369	5547	4742	5763	5518	4149	4356	4237	4361	4810	4602	4700	4693	4729	4454	5001	4791	4810
ENSG00000065029	710	690	714	663	654	614	480	540	532	547	539	574	645	668	653	546	639	603	768	617	549	676	666	539	567	533	568	605	594	672	638	552	589	673	660	730	407	432	496	461	482	473	451	456	502	449	458	441	380
ENSG00000065054	1048	1018	1048	458	604	470	725	800	810	445	496	389	843	728	738	341	485	384	1361	1649	1651	1242	1327	1098	907	1298	1508	902	1014	1077	1094	1421	1377	1153	1279	1246	778	765	882	870	1005	964	862	967	948	809	895	766	959
ENSG00000065057	308	227	276	176	165	156	206	246	231	156	169	155	239	260	221	130	172	131	320	266	314	227	261	210	343	249	309	249	281	248	359	275	265	239	304	238	247	256	309	349	302	283	296	323	324	304	308	316	231
ENSG00000065060	708	620	635	586	619	511	756	834	856	748	780	721	825	754	753	625	668	696	951	828	756	633	743	616	996	938	1029	585	761	738	1030	1018	1029	810	1052	807	732	711	794	786	874	845	887	1093	815	1024	829	1001	667
ENSG00000065135	5323	5120	5352	5359	4626	4639	4611	5263	5471	4965	4703	4755	4995	4949	4740	4275	4560	4798	4998	4403	4212	4250	4529	3969	5177	4745	5355	3963	4585	4628	4727	4434	4595	4266	4702	4636	5440	5273	5549	5268	5704	5594	5542	5534	5585	5998	5877	6020	6403
ENSG00000065150	12495	12419	13116	14252	11982	12575	12542	14495	14855	16880	13847	16156	13869	13003	13013	13370	12807	15040	9437	8912	8687	9826	8985	8923	10354	10304	11421	11302	9809	12567	9190	8797	9293	10176	9627	11385	15171	14812	15651	15190	15659	16352	15546	16780	16044	17173	17088	17787	14967
ENSG00000065154	5809	5569	5931	6673	5570	5815	3898	4593	4800	5247	4606	5031	4543	4674	4561	4580	4480	5057	5524	4827	4894	4970	5293	4429	4483	4419	4771	4082	4486	4486	4974	4571	4945	4608	4977	5154	5247	4963	5848	5452	6030	5879	5790	5783	5797	5938	5670	5685	6085
ENSG00000065183	1635	1714	1760	1910	1622	1731	1608	1891	1852	1730	1813	1717	1790	1783	1763	1609	1668	1719	1351	1221	1166	1092	1240	981	1346	1396	1497	1205	1320	1363	1267	1231	1273	1034	1154	1177	1886	1791	1817	1753	1630	1916	1872	1817	1916	1999	1944	2149	2014
ENSG00000065243	1796	1550	1604	1660	1492	1488	1338	1498	1550	1535	1455	1437	1531	1332	1386	1242	1283	1351	1728	1395	1427	1377	1397	1157	1652	1386	1553	1291	1393	1417	1654	1278	1425	1374	1456	1519	1398	1246	1486	1482	1732	1422	1519	1673	1581	1740	1615	1587	1768
ENSG00000065268	1111	1174	1260	1217	1077	1035	874	1019	1021	1047	1084	1044	1317	1273	1236	1015	1181	1274	1221	1185	1103	1128	1141	977	978	977	1058	870	1051	1007	1296	1249	1124	1104	1338	1275	1361	1435	1569	1536	1443	1567	1542	1515	1563	1570	1626	1644	1273
ENSG00000065308	12267	10949	11345	6671	7752	6171	10015	12075	11966	6305	7839	6120	11850	11032	10980	5688	8222	6516	14847	12572	11889	10766	12098	9567	13818	13235	14721	9330	11323	10758	12984	11620	11777	10142	12052	11347	10187	10242	11047	11006	11376	11646	11329	11922	11611	12401	12009	13613	10085
ENSG00000065320	157	133	131	894	533	784	110	104	135	747	453	722	109	112	101	385	311	489	129	104	71	1719	1176	1428	61	82	86	1620	1099	2024	48	45	48	1332	939	1450	104	94	83	92	116	101	83	80	75	81	76	101	86
ENSG00000065325	11	5	4	24	10	17	2	0	3	10	4	9	1	0	2	4	3	2	1	4	3	15	12	19	1	1	2	13	10	12	2	1	3	6	2	2	2	1	4	3	7	1	2	2	1	5	4	2	3
ENSG00000065328	1313	1352	1393	1385	1383	1351	1271	1463	1501	1645	1497	1540	1502	1460	1390	1352	1483	1524	852	629	669	606	608	572	1042	862	914	685	633	784	669	513	534	364	336	390	1398	1505	1384	1188	1353	1374	1317	1402	1345	1422	1488	1588	1400
ENSG00000065357	593	457	614	423	444	370	406	396	375	340	316	297	545	482	457	350	423	367	888	729	682	543	592	431	637	477	536	371	415	408	777	653	639	550	649	551	245	267	349	303	408	318	371	370	329	356	374	339	329
ENSG00000065361	8	5	10	3	6	2	4	7	10	10	8	2	7	5	5	4	3	6	9	9	11	4	3	11	10	11	12	11	11	7	9	11	13	9	10	6	6	5	8	8	13	11	13	22	7	12	14	8	4
ENSG00000065371	0	0	0	0	0	1	0	0	1	0	0	0	0	0	0	1	0	0	0	0	0	0	0	0	1	0	0	0	0	0	0	0	0	0	0	0	0	0	1	0	1	1	0	0	1	1	2	0	0
ENSG00000065413	473	340	327	274	296	254	269	227	234	198	203	185	366	266	265	152	202	204	433	295	320	198	214	175	270	186	219	140	164	170	336	295	292	186	225	211	225	219	261	227	220	207	237	209	248	214	219	241	256
ENSG00000065427	4306	4414	4749	4807	4290	4028	4122	4845	4889	4698	4368	4656	4469	4301	4456	3756	4205	4397	4062	3734	3741	3551	3729	3221	4166	4092	4761	3659	4031	3991	3779	3796	3992	3349	3948	3892	4991	4956	5200	5228	5295	5593	5412	5402	5490	5421	5411	5515	5136
ENSG00000065457	1023	1014	1074	1036	962	850	708	849	868	889	770	817	843	947	870	744	765	837	828	709	694	655	736	528	724	691	708	643	616	706	709	649	690	589	662	626	756	806	964	936	921	1006	923	1021	987	892	898	925	972
ENSG00000065485	1489	1430	1493	1768	1436	1503	1088	1216	1195	1381	1226	1304	1139	1127	1116	1127	1180	1257	1381	1493	1364	1772	1687	1605	1174	1254	1345	1488	1442	1578	1304	1234	1224	1493	1564	1632	1177	1212	1240	1369	1409	1338	1326	1364	1325	1418	1350	1354	1173
ENSG00000065491	401	346	386	575	499	509	318	337	331	493	416	436	344	300	301	412	364	456	494	366	369	470	433	407	398	346	407	371	423	436	413	374	362	371	385	428	304	316	357	327	401	349	332	359	348	386	384	369	316
ENSG00000065518	1438	1405	1329	1356	1235	1157	1067	1145	1182	1209	1128	1124	1200	1228	1145	962	1054	1060	1319	1077	1073	1231	1144	1074	1087	1171	1298	1191	1203	1370	1256	1066	1141	1244	1276	1380	1171	1195	1323	1349	1334	1417	1318	1393	1360	1393	1311	1386	1194
ENSG00000065526	3309	2606	2852	3350	2835	2950	2671	3113	2978	3114	2949	2831	3055	2668	2592	2455	2811	2736	2551	2807	2900	3137	3163	2623	2403	2799	3144	2834	2937	3227	2698	2989	3101	2923	3648	3229	1564	1593	1333	1569	1806	1456	1744	1731	1826	2106	2271	2110	1969
ENSG00000065534	8379	7378	7604	6125	6721	5211	5440	6558	6345	5089	5446	4543	8306	7376	7575	5894	7391	6675	10642	10516	10448	9678	10557	8223	9001	9815	10707	7262	8907	8469	11052	12665	13052	11525	13703	13087	6747	6935	7061	6673	7992	7344	7052	7721	7339	6395	6603	6732	6727
ENSG00000065548	2767	2727	2967	2827	2495	2545	2672	2988	3232	2981	2790	2876	2932	2828	2835	2422	2575	2715	2335	2237	2187	2128	2285	1852	2540	2547	2863	2306	2436	2537	2405	2283	2550	2225	2348	2320	2866	2776	2948	2911	2945	3026	2923	3128	3101	3125	3205	3301	3077
ENSG00000065559	1111	1051	975	1021	1019	944	1094	1184	1191	1238	1161	1154	1047	951	924	853	857	1068	968	946	912	894	929	834	928	936	1035	904	954	1022	873	843	925	849	892	922	1045	1033	992	1013	1148	1014	984	1075	1080	1183	1149	1146	1254
ENSG00000065600	368	297	368	376	323	370	342	315	363	392	376	377	339	300	301	282	312	332	279	233	208	289	283	265	259	250	237	272	289	300	245	221	227	244	236	265	325	317	327	283	328	332	300	323	312	379	380	385	347
ENSG00000065609	0	0	0	0	0	0	0	0	0	0	0	0	0	0	1	0	0	0	0	1	0	0	0	0	0	0	0	0	0	0	0	0	0	0	0	0	0	0	0	0	0	0	0	0	0	0	0	0	0
ENSG00000065613	3265	3000	3231	3242	2986	2933	3389	3813	3861	3562	3525	3622	3196	3042	3001	2761	2801	2923	2840	2448	2345	1963	2232	1785	3026	2596	2915	2083	2278	2357	2596	2252	2381	2030	2273	2051	2538	2470	2399	2535	2666	2533	2678	2560	2621	2663	2694	2850	3281
ENSG00000065615	546	484	520	659	546	579	477	502	607	608	521	605	499	467	491	478	495	538	496	455	379	491	473	445	470	413	492	549	500	593	485	397	450	542	561	584	479	475	465	485	539	495	555	542	543	583	531	586	566
ENSG00000065618	36	36	34	44	41	44	46	53	63	63	48	68	54	41	42	55	47	55	17	19	18	15	15	4	44	28	30	14	23	6	21	10	13	9	22	12	46	51	27	22	24	25	22	41	38	29	36	32	60
ENSG00000065621	67	52	55	117	76	112	43	47	39	111	80	137	66	55	47	88	50	87	47	45	57	55	65	40	33	33	40	53	58	51	45	38	38	46	43	47	67	64	55	48	36	40	51	34	43	49	39	60	61
ENSG00000065665	294	259	248	310	261	252	233	250	257	242	223	209	260	251	238	220	230	240	297	290	264	316	343	253	266	231	236	276	257	286	246	206	243	297	279	314	187	178	186	227	192	195	181	201	237	180	181	191	205
ENSG00000065675	7	0	5	3	4	1	2	1	4	4	8	3	8	5	3	8	6	6	3	4	5	3	1	2	2	5	9	3	5	3	7	6	8	9	6	5	6	6	4	6	5	5	4	5	8	7	5	5	0
ENSG00000065717	167	165	145	153	141	150	195	226	255	239	213	257	274	243	215	177	229	205	201	156	138	109	124	95	249	237	253	189	188	174	301	198	186	170	208	174	161	203	194	202	216	215	231	238	232	203	210	237	107
ENSG00000065802	3522	2943	3149	4376	3581	3600	2950	3391	3200	4373	3859	4259	3551	3129	2895	3461	3673	3943	3468	2912	2788	3456	3414	2949	3128	2741	3022	3524	3351	3986	2962	2380	2410	2888	2987	3146	2916	2858	2330	1812	2250	2277	1823	2468	2145	2254	2415	2526	3039
ENSG00000065809	878	656	730	1231	846	1097	643	651	686	1049	849	956	726	596	586	724	577	771	806	552	515	452	448	378	601	481	524	350	385	372	701	419	392	337	335	329	651	545	434	360	486	508	412	610	488	560	527	615	833
ENSG00000065833	571	543	560	737	546	622	396	408	426	524	456	542	475	491	507	598	569	596	667	574	694	712	746	719	700	588	639	648	629	751	861	735	783	856	845	931	515	499	559	631	584	607	574	612	584	579	602	579	650
ENSG00000065882	2587	2662	2736	2534	2348	2113	2201	2717	2805	2299	2281	2234	2441	2484	2527	2100	2459	2351	2093	1863	1782	1823	1850	1507	2022	2024	2376	1662	1832	2013	1649	1752	1686	1629	1824	1727	2712	2606	2843	2857	2911	2725	3112	2927	2734	3070	3195	3040	2660
ENSG00000065883	1856	1748	1831	1858	1775	1657	1537	1741	1747	1632	1705	1604	1606	1562	1519	1380	1551	1577	1889	1614	1721	1594	1677	1295	1657	1638	1796	1427	1564	1627	1634	1558	1567	1507	1673	1626	1510	1447	1746	1665	1873	1898	1876	1988	1863	2002	2044	2097	1717
ENSG00000065911	2135	1997	2204	2862	2391	2579	2865	3139	3344	3557	3283	3531	2414	2355	2356	2656	2675	2961	2845	3646	3568	3458	3913	3109	3662	4419	4810	3313	4122	3774	3227	4343	4532	3796	4556	4044	2811	2520	1986	2091	2102	1996	1964	2673	2131	3240	2390	3306	2711
ENSG00000065923	666	531	590	512	465	411	491	636	605	449	457	423	762	718	628	487	547	603	837	607	624	565	599	483	904	581	618	523	591	598	1044	651	679	568	649	659	561	608	575	511	604	585	465	586	537	521	526	544	544
ENSG00000065970	1391	1396	1316	1395	1221	1186	1247	1408	1359	1536	1380	1481	1299	1207	1209	1178	1214	1280	1557	1487	1470	1330	1479	1224	1503	1500	1658	1297	1385	1407	1518	1379	1570	1297	1467	1435	1198	1161	1192	1225	1444	1322	1186	1424	1299	1301	1359	1337	1263
ENSG00000065978	8505	8280	8896	9132	7814	8081	7778	8932	10008	9357	8899	9042	8057	8140	7907	6858	7757	7999	8076	7170	7215	6645	7011	5983	8832	8278	9317	6781	7770	7844	7966	6972	7412	6442	7386	7194	9088	9019	9794	9589	9435	9833	9573	10178	9953	9849	9738	10287	9159
ENSG00000065989	832	708	687	487	492	394	678	715	748	534	559	541	874	800	751	497	582	598	897	634	617	497	550	417	822	666	794	492	549	645	1016	680	715	566	663	643	565	618	719	735	898	755	793	748	776	827	880	838	644
ENSG00000066027	1141	1104	1133	909	852	823	975	1161	1125	847	882	796	1044	983	1020	709	833	844	834	873	785	645	720	615	782	933	1044	597	773	728	782	858	906	635	811	720	1232	1170	1233	1278	1313	1249	1305	1313	1290	1451	1362	1387	1336
ENSG00000066032	3	1	2	2	4	0	1	2	0	2	4	2	5	5	5	2	0	5	3	4	1	1	2	0	1	2	2	0	0	0	0	2	1	1	0	2	3	9	5	4	8	6	10	8	5	10	3	8	1
ENSG00000066044	4141	3974	4292	4263	3671	3693	3806	4218	4507	4474	4149	4225	4191	4015	3914	3486	3783	3980	3600	3135	2976	2818	2854	2436	3745	3604	4166	3010	3108	3372	3402	3065	3128	2728	3000	3026	4248	4123	4353	4133	4452	4487	4270	4568	4257	4405	4382	4571	4427
ENSG00000066056	6	14	11	5	3	8	1	2	2	1	0	1	6	4	4	8	4	10	5	5	10	5	5	3	0	0	2	2	2	3	4	6	6	4	5	0	5	7	6	2	1	5	2	4	0	5	4	5	8
ENSG00000066084	1457	1186	1180	1460	1202	1252	1257	1411	1390	1442	1335	1474	1388	1182	1184	1100	1095	1214	1306	1055	1117	1183	1180	988	1111	1116	1233	1089	1141	1274	1228	1181	1245	1095	1386	1169	1226	1159	1266	1197	1315	1363	1317	1419	1381	1475	1389	1527	1446
ENSG00000066117	2168	1931	2086	2205	1966	1843	1988	2376	2372	2200	2129	2220	2314	2346	2154	1951	2142	2177	2477	1833	1795	1822	1881	1606	2358	1975	2302	1794	1889	1919	2165	1813	1916	1751	2019	1948	1991	2082	2020	1933	2098	2130	2064	2265	2207	2200	2238	2508	1926
ENSG00000066135	1182	1067	1158	1368	1168	1221	1016	1036	1155	1244	1131	1238	1113	1042	1023	975	1109	1188	1528	1209	1201	1325	1346	1275	1283	1196	1263	1264	1264	1392	1552	1271	1383	1457	1594	1620	1012	1082	1143	1153	1250	1156	1261	1391	1153	1444	1282	1496	944
ENSG00000066136	790	857	853	860	780	737	705	850	825	838	832	862	771	885	813	694	828	835	882	787	744	776	772	708	807	818	920	719	736	787	761	726	758	685	803	830	794	822	876	836	914	973	911	905	926	925	933	968	875
ENSG00000066185	3	5	6	2	1	2	2	3	5	2	1	4	4	2	2	4	0	2	3	4	5	12	14	4	4	4	5	2	3	10	5	8	3	6	4	9	3	3	5	4	4	7	3	4	4	4	4	2	4
ENSG00000066230	51	51	44	57	88	42	8	21	27	32	21	15	27	23	26	19	23	20	82	50	68	66	63	53	19	31	16	38	24	33	32	22	30	37	35	34	2	2	3	3	3	0	2	1	2	0	3	1	4
ENSG00000066248	7	5	6	6	6	4	484	558	556	274	350	275	194	226	218	127	155	124	10	7	3	4	3	5	716	536	641	72	181	76	219	204	232	49	101	63	224	204	244	339	258	278	264	263	263	228	257	227	9
ENSG00000066279	5254	4179	4289	4928	4328	4583	5317	6009	5724	6336	6047	6112	4331	3761	3774	3551	3782	4125	2711	2050	2132	2543	2316	2161	3062	2785	3124	3105	2963	3550	1865	1718	1818	2195	2005	2307	4435	4098	4447	4838	5316	4632	5071	5577	5089	5792	5406	5532	4469
ENSG00000066294	0	0	0	1	0	0	0	0	0	0	0	0	0	0	0	0	0	0	0	0	0	0	0	0	0	0	0	1	1	0	0	0	0	0	0	0	0	0	0	0	0	0	0	0	0	0	1	0	0
ENSG00000066322	3274	3352	3498	3053	2791	2707	2743	3373	3444	2910	2903	2774	3211	3372	3193	2528	2971	3061	4172	3524	3313	3589	3804	3155	3852	3503	3995	3266	3436	3644	3535	3134	3351	3253	3701	3667	3343	3420	3677	3389	3398	3608	3470	3701	3602	3546	3773	3888	3646
ENSG00000066336	0	1	1	0	0	0	2	0	0	0	0	0	2	1	0	0	0	0	1	0	2	0	0	0	1	1	0	0	1	1	0	0	0	0	0	0	0	1	0	0	0	1	0	0	0	0	0	0	1
ENSG00000066379	0	0	0	0	0	0	0	0	0	0	0	0	0	0	0	0	0	0	0	0	0	0	0	0	0	0	0	0	0	0	0	0	0	0	0	0	0	0	0	0	0	0	0	0	0	0	0	0	0
ENSG00000066382	0	0	0	0	0	0	0	0	0	0	0	0	0	0	0	0	0	0	0	0	0	1	0	0	0	0	0	0	0	0	1	0	0	0	0	0	1	0	0	0	1	1	0	1	0	0	0	0	0
ENSG00000066405	16	15	16	3	14	4	8	17	4	12	12	14	14	10	15	7	11	16	7	3	5	7	5	2	4	4	1	6	5	8	6	6	5	10	9	13	8	5	13	15	10	12	10	9	11	5	7	7	3
ENSG00000066422	817	968	931	1082	1002	938	804	964	868	928	864	863	803	804	859	752	818	794	865	839	756	731	758	620	794	852	958	718	674	718	835	781	829	711	839	812	723	709	739	740	668	732	691	729	700	704	673	794	802
ENSG00000066427	371	384	350	441	344	366	270	286	328	392	330	359	346	291	313	335	316	343	397	375	398	334	355	323	360	362	443	386	381	444	429	396	427	462	536	513	349	294	380	326	365	323	358	372	359	387	327	324	353
ENSG00000066455	2438	2244	2297	2905	2333	2466	2023	2170	2184	2461	2163	2403	2066	1760	1880	2138	1920	2174	2470	2390	2391	2418	2648	2191	2118	2263	2535	2228	2392	2506	2288	2226	2403	2556	2751	2829	1846	1862	2142	2062	2377	2199	2293	2120	2229	2090	2178	2168	1904
ENSG00000066468	23	68	56	20	21	15	52	129	154	38	52	37	99	188	202	30	76	52	54	146	167	85	113	67	123	351	403	222	227	264	321	776	784	545	681	547	249	218	325	325	517	360	284	462	305	375	324	318	60
ENSG00000066557	723	624	675	585	599	513	653	706	691	665	640	611	632	559	582	419	463	512	605	486	487	491	470	426	725	650	705	498	564	622	544	494	511	454	468	486	661	572	683	660	695	674	673	728	714	762	610	657	761
ENSG00000066583	558	496	496	943	672	743	427	446	506	726	614	738	473	482	488	579	593	743	335	330	330	368	378	351	354	311	389	377	374	405	365	322	321	338	353	379	495	520	513	456	542	587	513	546	531	534	549	592	576
ENSG00000066629	1456	1478	1562	1514	1371	1334	1207	1475	1522	1250	1208	1321	1395	1488	1478	1267	1278	1353	1425	1394	1365	1803	1542	1523	1279	1428	1643	1917	1638	2169	1333	1395	1471	1887	1688	1947	1666	1597	1640	1810	2025	1787	1856	1975	1834	1933	1889	1927	1902
ENSG00000066651	343	311	322	369	309	301	261	301	324	303	275	313	321	304	326	246	311	302	300	263	228	232	224	185	307	258	278	237	268	249	341	226	238	214	278	249	304	301	330	337	339	306	289	352	291	393	350	350	321
ENSG00000066654	1484	1388	1384	1609	1379	1469	1343	1534	1604	1633	1411	1503	1422	1435	1461	1335	1365	1522	1402	1316	1185	1259	1279	1076	1551	1403	1578	1293	1401	1384	1422	1370	1418	1268	1409	1465	1536	1433	1579	1493	1574	1677	1598	1637	1672	1736	1604	1780	1460
ENSG00000066697	1407	1490	1555	2106	1764	1876	1489	1842	1895	2232	1948	2067	1633	1634	1655	1798	1804	1997	1120	1122	1093	1349	1235	1166	1256	1320	1467	1314	1417	1550	1048	1093	1181	1255	1375	1373	1746	1683	1520	1314	1509	1491	1330	1513	1334	1429	1503	1669	1740
ENSG00000066735	7	13	9	8	4	8	7	6	13	8	9	9	15	19	11	11	18	17	8	4	2	5	3	4	7	8	6	3	8	6	19	6	9	7	4	4	15	23	15	20	21	26	19	26	15	15	16	12	6
ENSG00000066739	1515	1159	1329	1456	1275	1250	1034	1216	1119	1396	1241	1314	1065	986	1004	967	880	989	1572	1403	1336	1343	1387	1158	1338	1176	1317	1147	1238	1265	1460	1245	1344	1237	1529	1393	917	942	1058	999	1156	1192	1130	1268	1253	1214	1163	1263	1271
ENSG00000066777	2208	2033	2100	2241	1993	1953	1757	2184	2091	2126	2008	1938	2024	1812	1852	1597	1745	1853	1999	1821	1855	1868	1861	1631	1896	1801	1991	1627	1812	1926	1952	1860	1939	2023	2143	2083	1890	1746	1916	2096	2339	1971	2161	2154	2069	2233	2205	2274	2075
ENSG00000066813	0	0	0	0	0	0	0	0	0	0	0	0	0	0	0	0	0	0	0	0	0	0	0	0	0	0	0	0	0	0	0	0	0	0	0	0	0	0	0	0	0	0	0	0	0	0	0	0	0
ENSG00000066827	266	225	259	244	227	233	181	252	270	270	228	264	198	203	198	217	213	248	267	199	218	228	226	161	238	240	272	239	265	249	243	235	232	206	250	273	241	180	251	336	262	317	292	289	269	270	296	331	223
ENSG00000066855	1218	1104	1130	1279	1055	1060	1127	1132	1205	1203	1103	1153	1216	1057	1021	967	1000	1021	1050	938	908	907	957	844	1026	967	1127	868	949	898	943	883	962	890	922	930	1164	1056	1165	1104	1199	1117	1145	1169	1271	1326	1180	1304	1503
ENSG00000066923	36	28	26	40	27	27	34	17	22	26	27	24	38	31	22	28	21	27	34	27	19	29	24	27	24	27	17	29	29	31	30	25	21	29	36	31	10	18	15	16	21	21	25	21	12	11	20	16	12
ENSG00000066926	954	965	1019	1024	926	859	738	877	959	885	825	830	890	910	882	770	839	890	1198	948	1021	1002	941	845	1098	928	1084	873	903	952	1135	868	1000	906	1040	1050	903	876	1043	986	1069	1015	1009	986	1029	964	905	965	876
ENSG00000066933	1120	893	929	1213	946	1028	972	1258	1122	1229	1176	1077	979	917	931	862	914	919	1202	1178	1119	1063	1183	1007	1258	1366	1513	1232	1303	1356	1507	1340	1339	1168	1506	1282	958	863	997	1129	1108	1139	1185	1202	1170	1288	1294	1347	1037
ENSG00000067048	2	2	4	7	5	4	2647	3109	3127	4166	3463	4098	2935	2798	2828	3321	3263	3777	1	2	2	4	1	0	2314	2274	2354	2395	2347	2585	2270	1889	2005	2237	2340	2371	2493	2343	2113	1966	2311	2144	2013	2311	2126	2461	2513	2443	1
ENSG00000067057	8313	8572	8797	7481	6763	6428	7085	9113	9448	7828	7545	7464	9825	10305	9505	6448	7925	7473	4935	6249	6192	8746	7949	7630	5153	6443	7158	8579	7810	9912	6032	6946	7368	7960	7818	9175	11000	11508	10724	11255	10827	10918	11617	10758	11053	12444	11957	12931	9285
ENSG00000067064	1509	1101	1194	1115	1015	1010	1188	1021	1071	1037	940	1058	1318	1028	1074	903	980	967	1969	1478	1418	1213	1248	1081	1574	1350	1436	1058	1081	1266	1657	1461	1518	1238	1322	1368	1079	904	940	1170	1046	1082	1150	1190	1324	1370	1258	1574	1322
ENSG00000067066	1442	1336	1475	2143	1611	1947	1223	1328	1456	1599	1404	1390	1259	1226	1241	1459	1360	1651	1825	1592	1436	1525	1554	1343	1534	1492	1634	1096	1280	1259	1486	1299	1338	1314	1370	1393	1114	1221	1088	1761	1233	1186	1937	1192	1228	1372	1307	1647	1303
ENSG00000067082	14454	13656	14001	14847	12605	12707	13101	15141	15582	14195	13605	14282	12915	13627	13302	12481	13431	14729	13547	11605	11101	10111	10890	9072	11649	11060	12133	7415	8108	8236	10773	9804	10652	8171	9846	9375	8430	8471	8477	9127	8588	6871	9169	8084	8622	11463	11241	10137	10093
ENSG00000067113	347	339	355	392	326	299	294	302	369	370	295	328	229	281	283	248	262	269	363	372	395	377	390	352	304	369	390	365	374	369	391	342	363	382	412	415	296	292	354	498	433	505	418	413	441	412	394	427	305
ENSG00000067141	1242	1245	1316	1256	1257	1075	1274	1613	1514	1664	1482	1477	1713	1774	1795	1514	1668	1757	1464	1355	1442	1231	1363	1196	1850	1895	2177	1814	1793	2052	2519	2555	2594	2221	2639	2503	1634	1721	1873	1978	2127	1943	1882	2017	2070	1933	2039	1873	1143
ENSG00000067167	6947	6864	7275	7671	6846	6600	5744	6923	7482	7048	6605	6715	6295	6231	6330	5316	5867	5931	6781	7377	7161	6705	7162	5676	5996	7212	7666	6168	6986	6962	6260	7240	7552	6269	7188	6735	6633	6269	7073	7359	7581	7301	7408	7410	7517	8113	7317	7925	7772
ENSG00000067177	224	236	255	208	191	152	183	249	242	248	218	218	250	252	224	139	163	179	241	138	124	145	146	108	185	129	142	114	144	157	167	94	126	107	127	101	201	191	158	205	149	189	252	175	193	263	256	223	221
ENSG00000067182	4692	4210	4183	4277	4056	3616	4233	4546	4751	3966	4053	3829	4463	4203	4066	3309	4006	3823	5842	4791	4638	5027	5258	4418	5155	4871	5385	4639	5073	5280	6114	5156	5128	5051	5789	5673	4321	4428	3975	4224	4101	4470	4155	4359	4455	4551	4493	4889	4236
ENSG00000067191	246	228	236	172	172	131	206	188	229	136	155	155	252	240	220	148	198	153	291	294	270	192	226	180	224	229	237	136	162	142	263	263	273	137	250	191	105	134	104	136	139	118	161	132	140	136	152	142	86
ENSG00000067208	894	709	749	921	824	731	946	955	920	1040	926	927	792	632	605	692	694	719	892	787	770	972	986	737	722	770	912	880	884	964	735	657	699	808	787	903	580	570	522	481	586	483	522	553	556	621	637	598	802
ENSG00000067221	524	557	578	457	489	409	471	490	498	394	409	386	524	551	573	423	479	426	767	676	628	553	569	490	762	729	792	517	613	587	762	653	692	570	716	664	620	615	762	682	705	775	718	716	778	589	622	663	596
ENSG00000067225	95430	95604	101088	104036	92745	90713	81165	98670	102083	97664	92621	95656	89083	91694	89039	79340	87163	92661	107858	97684	95363	98741	102950	88440	107438	105789	119011	96505	105999	110344	103310	97771	102200	99352	108691	112468	99129	101297	102282	97123	104090	109020	98741	108416	104307	101107	105276	108400	101620
ENSG00000067248	2142	2110	2179	2102	1904	1837	1886	2213	2163	2041	1905	1952	1933	1949	1935	1540	1720	1705	1927	1669	1639	1698	1713	1462	1893	1583	1689	1637	1626	1682	1733	1529	1606	1559	1692	1754	1997	2047	2078	2134	2259	2123	2213	2231	2133	2146	2092	2067	2317
ENSG00000067334	2641	2512	2714	3051	2600	2719	2629	2670	2946	2989	2715	3020	2766	2644	2738	2473	2643	2794	2282	2038	1984	2117	2063	1891	2159	2254	2365	2094	2210	2432	1985	1839	1970	2030	2011	2288	2737	2782	2595	2727	2665	2791	2860	2882	2874	3122	3192	3326	2872
ENSG00000067365	453	453	466	526	498	486	360	428	433	459	465	492	409	442	441	434	487	450	539	484	489	509	468	455	443	438	496	437	437	518	493	485	462	473	521	516	400	383	432	444	449	430	425	462	423	411	347	420	378
ENSG00000067369	2761	2370	2453	2953	2552	2444	2021	2262	2260	2519	2251	2367	2162	1993	1948	1809	1951	2043	3264	2859	2688	3040	3023	2646	2736	2597	2764	2883	2848	3184	3221	2775	2923	3067	3547	3504	1723	1856	1984	2086	2414	2250	2214	2281	2296	2243	2291	2360	1891
ENSG00000067445	520	454	461	403	351	361	401	440	442	437	374	391	566	516	523	372	403	388	766	612	596	611	577	518	663	571	639	704	658	767	980	774	786	922	975	969	299	324	351	319	375	358	356	378	368	334	348	338	207
ENSG00000067533	1304	1263	1472	1558	1392	1401	1507	1612	1766	1670	1586	1631	1402	1445	1396	1334	1338	1390	995	978	1023	873	982	769	1196	1143	1301	1015	1103	1182	971	982	1045	859	959	906	1483	1395	1366	1290	1391	1447	1406	1453	1341	1584	1509	1628	1714
ENSG00000067560	28065	26973	28781	29447	26412	26123	23331	26653	28732	26799	24740	26217	25038	25269	24898	22436	23612	25250	28397	27699	27658	23239	25913	21089	27193	28642	32734	21953	24602	23910	26150	27049	28793	22471	26623	24778	29299	28236	31561	30300	31195	32320	30999	32268	31911	31561	30964	32920	31768
ENSG00000067596	1969	1865	1910	2174	1837	1822	1515	1985	1962	2022	1903	2001	1829	1787	1759	1562	1887	1935	1764	1466	1388	1520	1494	1352	1636	1484	1666	1411	1584	1648	1542	1449	1453	1542	1685	1674	1901	1921	2110	2174	2227	2210	2264	2231	2292	2279	2213	2324	1935
ENSG00000067601	9	12	12	13	6	6	13	10	9	7	8	6	12	9	11	5	5	12	13	14	14	19	7	8	13	16	13	9	10	9	14	14	9	11	14	14	11	5	7	6	6	9	5	7	7	14	6	11	6
ENSG00000067606	9	3	2	0	2	2	0	3	3	2	2	2	3	1	1	1	2	3	0	2	2	0	9	2	5	0	2	3	1	5	6	4	3	5	1	2	1	2	1	1	3	2	0	4	1	4	1	1	5
ENSG00000067646	1	0	2	1	2	1	525	624	642	784	640	757	582	586	524	631	570	626	0	0	0	2	3	0	638	561	676	691	679	788	661	532	605	706	629	716	552	536	570	578	650	586	563	627	611	678	681	648	0
ENSG00000067704	3646	3412	3646	3391	3111	2996	3259	3684	3914	3403	3454	3311	3407	3308	3172	2588	2896	2923	3670	3101	2990	2911	3125	2592	3890	3311	3680	2932	3232	3386	3468	3024	3130	2706	3094	3042	3464	3425	3776	4062	4145	4020	3947	4050	4123	3950	3953	4011	4029
ENSG00000067715	67	35	36	19	23	20	4	3	7	4	2	6	33	15	20	9	13	10	84	48	51	14	20	12	10	5	2	3	8	5	59	18	20	5	12	19	4	10	13	13	8	12	16	7	11	23	13	10	25
ENSG00000067798	1786	1688	1717	2131	2078	1946	1081	1410	1331	1281	1303	1208	2160	1823	1928	2127	2311	2455	1523	1175	1247	1311	1370	1242	1231	1063	1259	1080	1173	1289	1796	1684	1710	1637	1942	1908	1535	1582	1636	1319	2009	1324	1407	1869	1370	1928	1902	2031	1761
ENSG00000067829	1293	1297	1412	1363	1178	1113	947	1196	1312	1138	1119	1180	1194	1202	1189	979	1165	1138	1268	1133	1190	1116	1176	971	1110	1100	1290	1060	1115	1205	1226	1018	1159	1101	1206	1175	934	1036	1178	1113	1153	1150	1173	1120	1106	1203	1213	1279	1002
ENSG00000067836	435	433	460	342	350	277	242	303	296	212	234	218	301	329	314	210	289	254	608	462	417	386	469	334	466	353	386	274	295	320	599	446	471	329	430	402	199	204	216	255	232	250	250	272	243	225	235	250	255
ENSG00000067840	8	9	11	11	4	4	4	7	12	8	6	10	17	10	16	5	8	9	7	9	7	8	6	9	6	11	5	2	2	11	5	5	3	9	7	6	3	5	9	6	7	3	8	7	7	4	12	11	4
ENSG00000067842	6	3	1	4	8	5	3	2	4	1	1	1	1	5	2	1	3	6	3	9	4	1	2	2	4	3	1	0	1	4	2	3	4	2	2	0	1	2	0	1	0	0	0	1	1	4	0	4	0
ENSG00000067900	4260	3748	3812	3451	3361	3065	3487	4094	4030	3219	3434	3340	4329	4056	3811	3079	3519	3330	3306	2917	2850	2483	2525	2099	3450	3056	3282	2315	2417	2705	3401	3197	3351	2572	2947	2747	3531	3356	3655	4404	4116	3552	4515	3821	4175	4940	4769	4735	3871
ENSG00000067955	4071	4225	4612	4190	3886	3578	3599	4666	4894	4331	4268	4191	3862	4183	4119	3373	3831	3861	2261	2221	2111	1936	1940	1670	2172	2449	2606	1974	2093	2143	1793	2024	2115	1824	1930	1889	4199	3721	3636	3235	3771	3318	3315	3649	3363	4107	3968	4025	5087
ENSG00000067992	63	66	62	55	52	48	27	33	37	42	32	42	35	37	35	20	44	30	97	69	63	80	81	81	46	50	55	49	72	68	39	45	44	48	48	55	52	53	40	27	45	41	47	34	41	44	40	47	60
ENSG00000068001	1307	1255	1360	1025	1011	895	1050	1226	1245	1114	1053	953	1221	1233	1252	827	1134	1031	1181	1056	997	996	975	811	1062	1054	1182	1077	1042	1232	1195	1004	1054	972	1069	1105	1322	1433	1473	1369	1473	1501	1377	1475	1468	1380	1574	1450	1266
ENSG00000068024	520	397	460	527	432	421	398	508	449	600	508	632	467	353	354	314	368	364	687	483	499	502	455	483	700	537	606	640	533	697	672	505	428	482	488	518	383	371	379	357	393	336	348	394	406	466	507	450	501
ENSG00000068028	2294	2006	2082	2124	1777	1683	2070	1965	2074	1753	1776	1706	2138	1784	1725	1417	1701	1706	2127	1833	1853	1681	1742	1418	2113	2017	2264	1443	1688	1736	1702	1608	1643	1280	1490	1458	1777	1876	1918	1912	2086	1964	2028	2040	2040	2353	2427	2270	1876
ENSG00000068078	41	80	87	43	49	44	25	63	74	48	64	47	58	74	74	40	53	56	31	46	21	33	34	26	34	42	53	64	45	58	21	35	38	33	20	40	52	51	51	66	68	54	46	52	54	41	71	46	40
ENSG00000068079	216	174	209	418	174	283	178	201	247	272	215	216	192	216	174	228	184	265	396	214	221	335	327	284	388	276	313	304	279	322	416	183	237	324	300	343	186	219	240	454	244	262	541	221	246	252	228	300	163
ENSG00000068097	602	653	659	772	659	668	444	627	624	682	618	659	565	585	551	515	560	566	813	643	632	681	750	671	741	681	657	664	665	756	735	654	636	782	788	899	487	535	574	607	587	707	672	648	656	582	590	628	570
ENSG00000068120	1814	1778	1859	1882	1778	1611	1594	1887	1951	1868	1921	1915	1797	1774	1657	1420	1668	1737	2075	1681	1610	1739	1737	1375	1923	1722	1870	1684	1706	1842	1915	1567	1561	1603	1803	1777	1500	1554	1697	1768	1838	1813	1821	1869	1761	1791	1918	1955	1644
ENSG00000068137	581	607	615	359	475	371	487	587	640	420	490	392	542	559	558	323	542	424	567	535	513	407	443	293	573	585	656	408	471	423	628	630	530	411	534	494	370	387	448	414	547	346	381	517	424	709	681	624	364
ENSG00000068305	2195	1972	2097	1658	1672	1445	1697	1912	1935	1355	1413	1335	1814	1680	1609	1280	1473	1354	1632	1675	1662	1446	1491	1224	1427	1645	1840	1129	1365	1258	1366	1439	1525	1221	1430	1314	1520	1466	1580	1402	1752	1107	1301	1522	1252	2051	1943	1830	2244
ENSG00000068308	1985	1811	1906	2138	1845	1832	1565	1702	1706	1777	1683	1911	1767	1744	1690	1586	1702	1837	2162	1957	1808	1811	1948	1680	1845	1751	2055	1675	1833	1965	2027	1754	1840	1971	2105	2136	1679	1599	1676	1754	1930	1913	1931	1801	1777	1818	1752	1925	1755
ENSG00000068323	3709	3605	3919	4372	3785	3699	2898	3420	3561	3529	3391	3504	3570	3532	3289	3191	3645	3799	4214	3855	3806	4342	4428	3855	3994	3799	4270	3900	4104	4316	3916	3554	3720	4265	4442	4698	3218	3316	3038	2869	3269	2909	3021	3253	3162	3468	3667	3595	3495
ENSG00000068354	548	526	553	615	490	566	467	519	512	588	512	595	523	490	490	416	496	505	763	668	648	708	719	610	628	640	691	589	657	696	724	644	659	694	775	768	439	455	535	551	551	532	535	586	580	551	559	621	506
ENSG00000068366	7128	6595	6872	13569	9656	11685	6483	7269	7453	14729	10808	13683	7979	7087	7153	9100	7931	9685	4538	4477	4503	6324	5672	5645	4858	4717	4979	6739	5753	7780	5122	4741	4840	5794	5280	5986	5915	5504	5319	4632	5205	4788	4868	5468	4864	5480	5279	5774	8640
ENSG00000068383	1392	1163	1284	628	717	534	1079	1156	1177	603	769	602	1277	1057	1096	465	713	617	1043	990	966	489	623	496	783	876	1016	391	532	439	742	842	940	414	593	486	1315	1293	1279	1113	1394	1235	1300	1439	1207	1545	1667	1705	1612
ENSG00000068394	464	484	523	568	508	460	370	459	525	519	448	461	435	491	465	387	438	427	543	486	454	516	524	444	481	474	584	513	522	577	529	497	502	521	547	611	437	418	513	517	558	485	509	529	524	494	514	481	442
ENSG00000068400	861	860	804	1081	844	916	620	682	670	867	769	829	809	722	676	722	741	795	970	771	759	878	879	799	841	677	793	730	780	857	936	689	741	820	870	921	491	479	521	555	610	508	497	506	514	488	515	519	470
ENSG00000068438	3049	2877	3011	3036	2746	2819	3022	3246	3320	3127	2949	3008	2704	2465	2332	2120	2287	2371	2529	2573	2510	2544	2557	2224	2114	2581	2853	2367	2554	2781	1981	2159	2174	1995	2401	2267	2562	2727	2680	2590	2666	2836	2864	2876	2801	2884	2862	3050	2993
ENSG00000068489	3134	2983	3101	3673	2987	3326	3583	3865	4146	4375	3969	4378	2975	2883	2969	3077	3240	3581	1857	1660	1623	1943	1854	1876	2358	2513	2739	2409	2303	2582	1406	1503	1635	1801	1664	1945	2634	2670	2495	2802	3329	2657	2951	3045	3019	3065	3231	2987	2909
ENSG00000068615	13	12	20	9	11	5	10	14	13	4	4	10	9	14	11	5	4	8	10	15	8	5	7	7	11	8	14	6	9	20	5	10	2	6	9	5	9	15	12	14	15	20	11	17	21	14	15	14	14
ENSG00000068650	944	859	951	968	896	784	1023	1194	1058	1024	1027	1006	1055	981	1010	772	904	909	913	742	724	846	885	735	910	797	888	878	898	1034	897	694	706	750	863	793	745	821	761	771	868	749	842	885	877	829	944	936	830
ENSG00000068654	3129	3022	3123	3365	2832	2910	2580	3260	3172	3258	2958	3006	3155	3023	2761	2518	2723	2774	2855	2412	2363	2292	2467	2013	2507	2268	2538	2145	2279	2536	2597	2309	2574	2120	2519	2325	2587	2676	2562	2606	2685	2925	2971	2787	3012	2961	3091	3307	2682
ENSG00000068697	8459	7906	8345	9038	7942	7842	6764	7548	8262	8108	7523	7938	5932	5789	5724	5301	5324	6043	8847	7765	7774	8689	8900	7804	7698	7642	8676	8148	8218	9497	7061	6557	6861	7836	8074	8959	6346	6471	7455	7464	7872	7862	7429	7814	7735	7427	7130	7553	7934
ENSG00000068724	1312	1235	1234	1326	1127	1058	1174	1347	1409	1305	1293	1266	1460	1395	1313	1180	1289	1305	1486	1201	1188	1432	1417	1222	1458	1342	1461	1458	1571	1590	1425	1288	1362	1694	1731	1894	1005	1011	1158	1121	1148	1124	1253	1094	1192	1272	1220	1207	811
ENSG00000068745	1303	1202	1314	1346	1242	1142	943	982	1132	1196	1048	1195	1152	1150	1143	920	1045	1108	1799	1273	1228	1360	1278	1156	1412	1195	1331	1338	1214	1304	1724	1316	1368	1416	1576	1640	846	842	918	930	968	918	957	939	900	1229	1158	1283	759
ENSG00000068781	0	0	0	0	0	0	0	0	0	0	0	0	0	0	0	0	0	0	0	0	0	0	0	0	0	0	0	1	0	0	0	0	0	0	0	0	0	0	0	0	0	0	0	0	0	0	0	0	0
ENSG00000068784	688	595	674	594	566	553	466	518	544	496	480	434	559	553	516	382	409	405	616	573	553	557	589	453	547	497	569	511	585	575	582	514	574	537	564	600	617	607	734	633	689	744	699	681	769	670	661	683	700
ENSG00000068793	4526	4487	4752	5189	4407	4397	3453	4186	4346	4439	4112	4258	4317	4191	4278	3932	4299	4549	5222	4182	4012	3791	4116	3461	4651	4093	4533	3464	3750	3974	4803	4038	4122	3632	4370	4199	4384	4446	4718	4777	5000	5019	4932	5089	5096	5166	4981	5326	4849
ENSG00000068796	1339	1324	1356	1504	1302	1452	1147	1386	1429	1505	1355	1467	1396	1340	1289	1243	1362	1373	1254	938	984	999	1073	867	1138	1010	1106	929	923	1028	1128	921	944	858	1018	1011	1275	1267	1254	1326	1326	1296	1302	1339	1401	1385	1344	1426	1287
ENSG00000068831	0	0	2	2	1	0	1	0	1	0	0	1	0	1	0	0	0	1	3	2	1	2	2	1	0	1	3	1	0	0	1	0	0	1	2	2	0	0	1	1	0	4	1	1	1	0	0	0	1
ENSG00000068878	3520	3262	3423	3538	3114	3096	2868	3501	3519	3327	3221	2969	3359	3084	2961	2647	2773	2923	3044	3010	2790	2992	3013	2708	3122	2792	3126	2975	2933	3313	2761	2689	2756	2751	3136	3069	3112	3044	3131	3040	3326	3240	3256	3410	3071	3683	3437	3609	3936
ENSG00000068885	479	442	452	448	372	349	431	397	462	399	376	350	394	370	360	315	348	310	575	367	374	396	408	311	461	378	402	335	322	423	545	370	408	347	384	403	239	224	284	260	271	274	281	236	230	223	215	229	326
ENSG00000068903	1183	1128	1210	1071	1060	899	919	997	1003	923	880	866	1064	1000	1003	736	924	975	1394	1176	1172	982	1101	878	1147	1015	1130	795	859	872	1152	1011	980	899	1014	1055	867	868	1009	951	1088	1080	973	1114	1045	1044	1153	1094	1040
ENSG00000068912	3029	2807	3044	3806	3219	3248	2237	2555	2557	3210	2766	2959	2379	2203	2166	2282	2259	2595	2541	2920	2860	3905	3820	3540	2101	2588	2798	3209	3293	3719	2089	2534	2545	3442	3317	3743	2178	2133	2558	2464	2574	2454	2488	2508	2488	2405	2367	2393	2977
ENSG00000068971	734	741	752	977	794	861	646	766	724	934	801	905	632	635	594	643	699	781	851	803	787	1031	1008	948	777	694	827	922	886	1031	699	687	728	872	879	985	534	513	514	433	589	522	481	537	488	563	611	565	611
ENSG00000068976	7	7	3	14	6	7	3	1	3	3	6	7	5	0	0	3	2	2	1	1	3	2	2	1	4	2	5	5	3	2	6	3	8	1	1	6	1	3	3	1	0	0	1	6	1	3	3	2	3
ENSG00000068985	0	0	0	0	0	0	0	0	0	0	0	0	0	0	0	0	0	0	0	0	0	0	0	0	0	0	0	0	0	0	0	0	0	0	0	0	0	0	0	0	0	0	0	0	0	0	0	0	0
ENSG00000069011	958	930	894	499	498	391	730	783	835	453	469	437	858	808	754	407	483	510	896	765	708	527	573	469	955	630	713	502	533	564	907	547	599	502	568	613	1060	1140	1190	1192	1237	1290	1067	1398	1307	1160	1334	1242	1241
ENSG00000069018	0	0	0	0	0	0	0	0	0	0	0	0	0	1	0	0	0	0	0	0	0	0	0	0	0	0	0	0	0	0	0	0	0	0	0	0	0	0	0	0	0	0	0	0	0	0	0	0	0
ENSG00000069020	681	463	545	388	356	332	449	402	394	397	356	403	525	388	356	267	295	309	635	453	385	421	412	340	563	375	339	331	308	407	605	276	334	395	433	433	311	335	352	368	348	300	373	328	372	339	335	382	442
ENSG00000069122	0	3	1	6	5	4	1	0	2	6	1	0	0	0	1	0	0	0	3	6	3	1	4	5	0	0	2	2	0	0	0	0	0	0	0	0	0	0	0	0	0	0	0	1	0	0	0	0	11
ENSG00000069188	4	3	1	3	2	4	3	1	0	3	1	3	1	2	3	0	0	1	3	2	3	3	3	5	0	2	3	1	1	0	0	0	0	2	0	1	0	0	1	1	3	0	4	0	2	0	2	1	1
ENSG00000069206	0	0	0	0	0	0	0	0	0	0	0	0	0	0	0	0	0	0	0	0	0	0	0	0	0	0	0	0	0	0	0	0	0	0	0	0	0	0	0	0	0	0	0	0	0	0	0	0	0
ENSG00000069248	1607	1368	1442	1370	1240	1134	1389	1534	1572	1391	1335	1423	1551	1300	1332	1093	1196	1288	1336	1192	1162	1110	1170	986	1325	1214	1287	1130	1129	1177	1268	1066	1171	1066	1153	1156	1467	1495	1671	1639	1765	1794	1737	1835	1831	2015	1833	1801	1705
ENSG00000069275	12148	10885	11595	11027	10271	9482	11340	11984	12282	11438	11103	11173	11405	10457	10529	9180	9727	9910	10780	8875	8645	8209	8606	7220	11282	10644	11671	8638	9676	10049	9662	8917	9614	8360	8808	9092	11308	10685	11825	12478	12739	12765	12294	13265	13841	12602	12155	12463	12930
ENSG00000069329	3124	2981	3151	2998	2643	2678	2997	3367	3441	3117	2957	3131	3071	2878	2845	2437	2485	2726	3296	2864	2670	2578	2683	2280	3300	2949	3440	2489	2748	2722	3179	2930	2915	2696	2883	3009	3482	3377	3802	4081	4084	3986	3943	4109	4138	4213	3905	3884	3772
ENSG00000069345	2513	2473	2691	2872	2547	2534	2252	2620	2683	2589	2558	2618	2582	2461	2475	2331	2374	2519	2115	1891	1886	1831	1979	1692	1993	1942	2249	1872	1945	2062	2035	1923	2010	1825	1952	1929	2606	2489	2511	2539	2750	2757	2596	2683	2623	2835	2700	2844	2784
ENSG00000069399	737	552	596	1085	1017	1047	490	482	539	1600	1188	1679	519	494	523	1437	841	1594	1231	822	776	1235	1063	1027	919	789	823	1437	1266	1609	1033	862	829	1518	1433	1782	570	564	341	426	367	489	445	476	529	584	376	546	511
ENSG00000069424	89	68	45	59	61	40	49	55	44	49	45	49	40	45	34	39	47	37	173	109	132	152	147	146	97	94	105	144	130	158	129	88	74	106	136	135	43	45	37	43	54	37	42	46	45	49	48	55	44
ENSG00000069431	84	92	111	141	88	114	60	85	86	113	66	93	108	153	129	135	125	139	109	90	90	118	124	127	98	86	92	121	107	138	119	96	103	184	185	234	130	106	145	166	159	150	144	145	148	155	151	132	193
ENSG00000069482	7	4	8	3	7	9	14	13	12	10	15	10	16	16	16	12	14	11	3	2	1	4	1	1	5	6	5	6	6	7	3	10	4	2	9	3	10	8	9	9	10	9	17	6	10	7	11	13	8
ENSG00000069493	35	15	26	66	41	48	21	23	18	47	30	51	38	22	19	41	24	43	46	34	22	18	26	20	44	29	25	16	13	29	46	15	23	37	30	28	7	12	14	6	13	6	11	15	8	10	8	7	13
ENSG00000069509	464	420	395	392	351	337	336	357	374	324	337	314	339	395	380	281	307	355	323	342	274	335	331	290	298	306	351	336	337	393	305	294	307	368	323	406	388	382	441	432	462	468	459	405	433	459	406	431	412
ENSG00000069535	27	20	16	17	10	6	25	33	29	19	20	6	14	9	10	6	8	9	11	14	9	2	5	2	19	9	9	6	3	8	7	6	8	6	6	9	7	6	14	20	8	19	25	9	13	28	14	12	8
ENSG00000069667	300	213	256	654	477	577	241	256	214	800	518	719	421	361	318	667	410	635	286	234	249	545	443	419	309	252	272	612	473	606	377	304	285	444	397	524	307	297	258	253	238	211	288	231	263	396	408	436	266
ENSG00000069696	6	1	0	10	1	2	2	1	2	5	2	5	6	0	1	6	4	4	5	1	6	3	4	3	3	4	3	3	3	2	4	7	3	4	3	5	0	2	2	2	0	1	2	4	2	3	2	1	1
ENSG00000069702	280	273	289	714	467	575	312	421	370	971	710	921	319	367	329	495	462	571	675	417	437	564	600	522	1007	684	818	877	863	952	739	449	473	572	658	640	376	354	392	471	403	500	461	476	520	487	473	490	424
ENSG00000069712	62	43	40	64	58	44	32	25	34	41	32	58	40	23	26	32	37	45	70	39	51	62	57	48	52	38	40	55	40	53	68	38	51	73	53	66	25	28	39	57	50	33	46	51	50	44	42	39	47
ENSG00000069764	4	1	0	0	1	0	0	2	0	2	0	0	0	0	0	0	0	0	1	0	0	1	0	1	1	0	0	0	0	0	0	2	0	0	1	1	0	0	0	1	0	0	0	3	0	0	0	0	0
ENSG00000069812	0	0	0	0	0	0	1	0	0	0	0	0	0	1	0	0	0	0	0	1	0	1	1	0	0	0	1	0	0	0	0	0	1	0	0	0	1	1	0	1	1	0	0	1	0	2	0	2	0
ENSG00000069849	4650	4809	5056	4806	4552	4312	5126	5999	6392	5699	5482	5560	4489	4480	4388	3641	3924	4149	3325	2918	2863	3236	3064	2865	3607	3422	3943	3502	3445	3778	2791	2574	2744	2569	2676	2917	5174	5234	5338	5584	5484	5284	5818	5564	5594	6397	6097	6402	5699
ENSG00000069869	3521	3421	3605	5427	4278	4677	2574	2941	2989	4737	3549	4511	3472	3242	3265	4005	3775	4426	3040	3265	3099	4647	4177	4103	2712	2705	3087	4606	4029	5080	3004	3094	3330	4578	4483	5215	3273	3275	3382	3510	3434	3179	3593	3482	3368	4483	3859	4006	4460
ENSG00000069943	226	232	225	200	187	167	178	201	210	160	156	165	198	211	187	150	161	182	272	217	207	223	189	186	245	218	206	197	211	237	244	207	210	192	193	246	201	179	184	206	224	191	223	216	217	239	198	194	211
ENSG00000069956	2458	2371	2530	3468	2826	3066	2205	2621	2716	3328	2819	3324	2220	2149	2225	2642	2458	2758	2350	2655	2635	3219	3184	2848	2323	2690	3024	3182	3187	3612	2290	2632	2819	3265	3286	3513	2334	2199	2317	2146	2304	2346	2196	2363	2228	2296	2090	2307	2919
ENSG00000069966	541	503	543	404	389	349	394	467	457	368	357	335	549	501	486	338	401	352	578	453	410	455	461	451	550	373	471	409	421	518	568	376	435	396	430	459	475	516	541	527	546	547	542	556	558	609	590	525	550
ENSG00000069974	914	779	854	853	777	722	759	815	848	820	747	683	887	845	798	751	822	860	826	702	682	890	917	849	843	801	826	873	858	994	878	754	761	871	807	932	870	786	804	752	880	789	781	851	854	811	870	857	863
ENSG00000069998	798	816	985	847	778	758	701	873	891	802	845	883	928	957	898	729	862	880	883	959	927	1047	1063	968	803	923	1046	975	980	1095	961	900	926	863	1021	1029	1001	996	1037	1048	1021	1071	1144	999	1174	1045	1014	1092	849
ENSG00000070010	1467	1494	1462	1720	1363	1404	1172	1392	1522	1641	1382	1512	1388	1522	1476	1305	1468	1530	1214	1154	1138	1274	1249	1132	1227	1217	1300	1253	1178	1343	1123	1073	1149	1171	1276	1369	1392	1401	1447	1396	1488	1615	1523	1522	1537	1550	1570	1587	1456
ENSG00000070018	1654	1334	1444	1562	1427	1356	1036	1283	1194	1215	1196	1151	1471	1319	1287	1200	1310	1332	1495	1439	1510	1472	1560	1266	1235	1138	1259	1354	1269	1449	1557	1521	1637	1641	1785	1804	1222	1199	1266	1311	1488	1337	1311	1534	1423	1564	1438	1575	1341
ENSG00000070019	4	3	1	1	2	2	0	0	0	0	0	0	1	0	0	1	1	0	4	0	1	1	2	2	1	1	2	0	1	0	1	0	1	0	1	0	0	0	2	1	3	2	1	1	2	2	2	0	0
ENSG00000070031	1	0	0	1	1	0	0	0	0	2	0	0	0	1	1	0	0	0	0	1	0	1	1	2	1	0	0	1	0	0	0	2	1	1	1	0	1	0	1	2	1	1	0	0	0	2	2	0	0
ENSG00000070047	2140	2640	2664	3084	2639	2555	1827	2469	2586	2623	2507	2627	2154	2680	2503	2193	2481	2645	2289	2085	2194	2112	2217	1819	2058	2089	2294	1950	2023	2227	2090	1914	1907	1805	1981	2080	1842	1962	2016	2099	2206	2130	2159	2042	2200	1968	2286	2160	1783
ENSG00000070061	2096	1871	1999	1935	1729	1712	1682	1971	2025	1842	1840	1843	1805	1560	1666	1305	1538	1486	1907	1716	1719	1663	1764	1479	1850	1754	1957	1498	1590	1755	1633	1493	1545	1458	1597	1557	1615	1605	1746	1691	1670	1817	1759	1844	1832	1890	1815	1872	1976
ENSG00000070081	3506	3130	3564	4003	3366	3503	2641	3063	3040	3380	2941	3315	2510	2200	2346	2343	2418	2563	3527	3457	3368	4188	4239	3756	3209	3310	3786	3424	3573	3866	2573	2716	2861	3365	3393	3748	2525	2459	2736	2912	3056	2940	3033	3051	2941	2948	2736	2817	3230
ENSG00000070087	7368	6843	7280	5775	5684	5139	6166	7025	7637	5768	5735	5515	5979	5660	5857	4100	4935	4623	8277	6016	5970	5200	5405	4649	9845	7758	8614	5939	6368	6550	6890	5151	5397	4159	4713	4734	5081	4948	5365	5132	5589	5305	4972	5579	5346	5254	5149	4962	6629
ENSG00000070159	441	477	526	331	378	308	364	495	453	363	387	351	455	511	451	296	359	354	354	310	300	258	310	215	326	288	339	209	283	271	316	264	303	198	256	218	383	379	378	331	393	366	366	378	373	483	466	464	396
ENSG00000070182	41	31	38	31	24	24	30	41	29	23	31	33	23	26	17	20	18	27	33	13	27	23	25	23	37	35	37	16	24	20	19	10	14	16	19	11	15	18	20	14	17	12	21	25	22	24	18	16	41
ENSG00000070190	0	0	0	0	0	0	0	0	0	0	0	0	0	0	1	1	0	0	0	0	0	0	0	0	0	0	0	0	0	0	0	0	0	0	0	0	0	0	0	0	0	0	0	0	0	0	0	0	1
ENSG00000070193	0	0	0	0	0	0	0	0	0	0	0	0	0	0	0	0	0	0	0	0	0	0	0	0	0	0	0	0	0	0	0	0	0	0	0	0	0	0	0	0	0	0	0	0	0	0	0	0	0
ENSG00000070214	2099	1779	1925	1891	1727	1674	1753	1958	1896	1985	1712	1920	1999	1852	1855	1436	1512	1600	2251	1579	1561	1809	1668	1549	2529	1675	1946	2121	1884	2282	2701	1726	1945	2097	2029	2449	2224	2044	2441	2762	2470	2651	2969	2714	2800	2752	2584	2613	2262
ENSG00000070269	437	419	431	394	374	364	346	388	384	379	357	378	457	390	371	332	346	362	360	361	353	394	380	334	359	364	419	337	367	389	434	414	374	382	449	477	342	323	339	367	362	331	389	334	431	362	395	361	325
ENSG00000070366	1959	1626	1664	1648	1481	1408	1462	1459	1447	1347	1320	1354	1809	1570	1534	1353	1448	1526	2647	1949	1903	1985	2166	1798	2000	1668	1908	1642	1767	1831	2322	1960	2038	2138	2278	2263	1393	1403	1415	1458	1562	1598	1598	1519	1636	1583	1687	1672	1508
ENSG00000070367	3283	3205	3366	3163	2746	2775	2645	3036	2997	2911	2637	2591	3052	2879	2915	2423	2584	2658	2284	2095	2046	1998	2114	1787	2548	2262	2562	2075	2026	2175	2235	2081	2210	2096	2155	2232	2900	2670	2817	2718	3052	2683	2653	2962	2931	3035	2933	3165	3841
ENSG00000070371	447	335	377	271	336	220	255	305	277	229	238	191	524	445	444	274	413	383	471	552	570	409	521	384	380	487	563	366	472	436	592	758	785	611	795	711	342	349	501	608	511	447	672	586	520	695	594	605	232
ENSG00000070388	4	8	4	6	3	0	2	5	3	5	2	2	1	3	5	3	2	4	3	6	2	0	1	0	2	4	3	1	1	5	2	2	0	0	1	3	1	4	0	7	2	0	3	3	4	2	4	3	0
ENSG00000070404	3701	3660	3716	2922	2681	2448	4452	6026	6021	4670	4536	4555	4617	4448	4301	2749	3460	3336	2081	2808	2727	2616	2710	2359	2605	3604	3917	3503	3446	4003	2566	3708	3711	3058	3499	3427	4243	4392	5749	5827	5046	4507	6718	4673	5606	6925	6671	6542	3593
ENSG00000070413	2806	2565	2712	2429	2317	2115	2280	2659	2761	2464	2426	2408	2804	2629	2466	2106	2345	2322	2675	2382	2371	2423	2445	2135	2525	2280	2627	2410	2504	2794	2705	2236	2300	2275	2512	2574	2558	2664	2957	3118	3254	3050	3128	3088	3300	3288	3556	3329	2739
ENSG00000070423	1478	1438	1489	1669	1462	1381	1369	1608	1611	1563	1531	1588	1620	1597	1541	1286	1504	1575	1165	1216	1131	1208	1192	1056	1190	1203	1444	1200	1206	1407	1272	1038	1141	995	1121	1146	1582	1594	1506	1541	1689	1598	1581	1595	1699	1687	1861	1888	1527
ENSG00000070444	553	548	535	1008	731	806	380	408	465	772	617	771	496	488	444	587	516	647	1089	900	808	935	1029	818	900	853	929	887	985	971	993	888	928	971	1176	1135	208	251	257	353	252	215	308	261	271	240	261	244	294
ENSG00000070476	643	572	612	667	651	581	571	668	632	652	623	587	642	546	558	492	552	591	600	552	588	566	569	476	520	548	608	540	536	557	525	485	582	518	634	581	482	515	587	592	638	633	581	694	672	604	758	594	511
ENSG00000070495	1904	1343	1488	2074	1768	1701	1543	1407	1555	1841	1748	1811	2160	1561	1491	1577	1802	1963	1326	1467	1449	2100	1995	1933	1343	1396	1556	2111	1973	2435	1550	1594	1652	2156	2142	2554	1601	1582	1351	1311	1535	1335	1367	1458	1374	2101	2120	2213	1523
ENSG00000070501	251	193	200	184	142	144	204	194	194	182	137	177	218	187	184	137	149	161	166	143	147	137	169	149	158	155	187	162	178	196	159	143	163	170	179	164	187	173	205	202	203	186	193	199	214	203	213	229	161
ENSG00000070526	0	0	0	1	0	0	0	0	0	0	0	0	0	0	0	0	0	0	0	0	0	0	1	0	0	0	0	0	0	0	0	0	0	0	0	0	0	0	0	0	0	0	0	0	0	0	0	0	0
ENSG00000070540	659	628	601	1221	929	1016	438	420	453	908	645	901	487	472	394	542	533	637	1050	1060	999	1508	1394	1275	661	826	791	1306	1092	1454	884	930	941	1492	1324	1692	408	405	496	506	533	469	561	501	557	513	528	496	549
ENSG00000070601	0	0	0	1	0	0	0	0	0	0	0	0	0	0	0	0	0	0	0	1	1	0	0	0	0	1	0	0	0	1	0	0	0	0	1	0	0	0	0	0	0	0	0	1	0	0	0	0	0
ENSG00000070610	1735	1649	1757	1780	1674	1525	1346	1583	1639	1495	1468	1580	1675	1657	1631	1333	1569	1660	1522	1391	1331	1576	1515	1293	1429	1330	1351	1268	1277	1386	1459	1254	1294	1310	1401	1443	837	896	964	881	1103	977	940	991	996	1112	1122	1045	896
ENSG00000070614	11618	9807	10390	8225	8241	7014	9910	10650	10407	8458	8770	7967	12546	11082	10841	7833	9534	9324	12687	12420	12392	10795	12005	9593	12115	11829	12959	10422	11962	12130	14147	15212	15137	12763	15999	14448	10347	10373	11212	11558	13430	12295	12484	13340	12703	12254	12031	12820	9466
ENSG00000070669	1718	1733	1849	1827	1557	1601	2942	3229	3385	3143	2834	2968	2105	2014	2053	1841	1978	2056	2518	2678	2616	2025	2467	1872	3136	3201	3437	1766	2497	2111	2747	3075	3142	2379	3159	2475	2206	2154	2218	2379	2392	2310	2420	2699	2478	2804	2338	2760	1663
ENSG00000070718	467	499	538	504	471	435	596	786	703	643	678	631	642	629	661	571	626	639	507	372	419	403	414	347	577	547	556	445	442	483	521	462	479	445	516	467	517	530	482	436	524	529	460	502	474	462	433	473	360
ENSG00000070729	0	0	0	0	0	0	0	0	1	0	0	0	0	0	0	2	0	2	0	1	1	4	1	1	0	1	0	3	3	0	0	1	0	1	1	5	0	1	0	0	0	0	0	0	0	0	3	0	0
ENSG00000070731	2	1	2	4	6	2	4	3	4	2	2	2	8	2	1	3	3	3	2	1	1	1	1	1	0	2	1	3	0	2	1	0	0	0	2	2	1	5	2	2	4	4	3	2	2	5	4	5	5
ENSG00000070748	0	0	0	0	0	0	0	0	0	0	0	0	0	0	0	0	0	0	0	0	0	0	0	0	0	0	0	0	0	0	0	0	0	0	0	0	0	0	0	0	0	0	0	0	0	0	0	0	0
ENSG00000070756	17466	17402	18082	20859	18256	18072	16100	18625	19857	20687	19613	20767	18064	18506	18494	18141	19743	20883	18295	15763	15320	15414	16489	14032	18262	17559	19138	15743	17230	17832	19834	16906	17254	16692	18737	18281	18383	18179	18412	19145	19990	19799	19137	20819	19886	19815	19936	20424	17326
ENSG00000070759	45	40	32	49	37	39	38	37	40	48	53	60	42	32	36	44	48	52	34	43	27	62	38	47	22	31	50	44	54	58	48	40	53	61	57	64	32	42	48	56	45	35	31	53	39	52	49	46	23
ENSG00000070761	920	841	946	1087	991	966	735	848	952	1012	932	971	874	874	817	833	922	951	677	612	703	667	714	616	652	686	744	681	739	803	636	616	636	660	642	744	934	1033	981	936	1044	997	957	1057	1051	1075	1148	1084	996
ENSG00000070770	2120	2047	2196	2282	2106	2064	1992	2498	2379	2334	2273	2249	2522	2431	2385	2266	2315	2434	1890	1531	1484	1574	1556	1395	1979	1653	1883	1568	1643	1711	1798	1620	1669	1618	1825	1779	2340	2269	2206	2247	2342	2344	2290	2478	2383	2342	2492	2416	2195
ENSG00000070778	1727	1447	1506	1206	1207	1029	1373	1500	1450	1189	1212	1164	1636	1422	1466	1023	1123	1117	1555	1213	1144	1154	1175	1006	1486	1241	1342	1077	1134	1222	1597	1220	1277	1255	1287	1361	1245	1245	1273	1341	1472	1304	1267	1431	1328	1517	1503	1601	1386
ENSG00000070785	1218	1115	1271	1134	1062	1068	928	1034	1037	935	941	896	1094	953	949	849	957	925	1043	955	948	810	795	707	984	950	1023	749	874	870	941	888	922	787	906	794	1067	1105	1116	1104	1178	1211	1215	1166	1198	1285	1236	1266	1351
ENSG00000070808	31	31	15	12	13	3	21	16	16	13	11	10	37	18	24	11	11	8	20	24	30	29	32	19	32	31	39	54	36	38	51	71	75	71	81	73	17	21	16	24	27	25	27	28	31	36	26	22	17
ENSG00000070814	3260	3007	3108	2778	2698	2451	3181	3480	3588	3133	3110	2973	3542	3305	3372	2533	3070	2983	2302	2082	2114	2044	2066	1789	2269	2327	2547	2008	2162	2252	1983	1963	2046	1756	2037	1869	2297	2269	2145	2476	2589	2337	2648	2416	2632	2468	2788	2552	2220
ENSG00000070831	5196	5405	5557	5937	4973	5123	4436	5245	5628	5185	4908	5144	5077	4967	5065	4892	5130	5597	5557	4795	4638	4685	5039	4281	5494	5033	5581	4203	4643	4762	4996	4688	5001	4850	5029	5112	5753	5251	5778	5573	5783	5901	5609	6070	5746	5721	5664	5851	6311
ENSG00000070882	2071	1657	1797	1212	1262	1111	1938	2006	2031	1473	1507	1503	2221	1867	1829	1350	1491	1505	2012	1287	1222	879	1097	926	2043	1431	1581	1022	1130	1043	2198	1571	1647	1245	1571	1445	1860	1825	1865	1792	2075	1936	1763	2187	1982	2244	2084	2256	1730
ENSG00000070886	0	0	0	0	0	0	0	0	0	0	0	0	0	0	0	0	0	0	0	0	0	0	0	0	0	0	0	0	0	0	0	0	0	0	0	0	0	0	0	0	0	0	0	0	0	0	0	0	0
ENSG00000070915	0	1	1	1	2	1	0	1	0	0	0	1	0	0	0	0	1	0	0	0	0	0	0	0	0	0	1	0	0	0	0	1	0	0	0	2	0	0	0	0	0	0	1	0	0	0	0	0	0
ENSG00000070950	966	982	1028	1043	915	870	1063	1207	1244	1095	1093	1090	1083	971	1003	849	913	998	746	704	566	641	643	551	849	725	824	652	682	771	532	544	540	445	488	491	1023	1011	1037	1016	1156	1074	1014	1113	1084	1190	1131	1189	1262
ENSG00000070961	9453	10187	10466	21482	16669	18882	7819	10018	10374	16917	13719	15942	8562	9034	9258	15417	13722	17012	7502	6444	6385	8546	9157	7249	7216	7018	7724	7786	8948	8545	6059	6478	6990	7612	9650	8030	8133	7970	7130	4998	6166	5679	5562	6161	5490	6645	7284	7206	9791
ENSG00000070985	0	1	0	1	1	2	0	0	0	2	1	0	0	0	1	0	0	0	0	0	0	0	0	0	0	0	0	0	0	0	0	0	0	0	0	0	2	1	0	0	0	0	1	1	0	1	0	0	0
ENSG00000071051	1159	974	1038	905	852	773	902	1087	1048	1045	980	945	1238	1086	980	903	938	990	1088	856	921	821	930	738	994	891	1059	880	882	942	1117	951	948	859	1023	1038	1104	1088	1156	1187	1135	1028	1109	1193	1187	1344	1339	1354	1089
ENSG00000071054	24460	22569	23918	21229	19724	18302	19940	24476	25056	21712	21132	21362	21920	21919	21889	18152	20245	20905	31948	16137	15757	10198	11819	9202	35714	20723	23384	10899	13119	12267	28962	15006	16304	9516	11508	10447	18407	18762	15734	14739	15897	16185	15637	16191	16122	16287	17602	17429	21930
ENSG00000071073	6	3	8	8	11	7	1	5	2	10	5	5	3	2	2	8	2	3	3	0	0	4	0	4	4	1	2	2	4	2	3	2	1	5	2	0	3	3	3	0	1	2	4	5	1	4	7	3	4
ENSG00000071082	4745	4723	4903	5289	4556	4682	3989	4546	4925	5021	4466	4886	4525	4580	4418	3994	4198	4482	4989	4095	4153	4324	4537	4056	4698	4561	5062	4351	4550	4924	4881	4090	4311	4369	4600	4675	4538	4328	4950	4653	4861	5218	4961	5107	4891	5036	4945	5127	4343
ENSG00000071127	24559	25703	26722	25828	22736	22682	16880	22270	23516	20415	19904	19603	22982	23882	23568	19079	21673	22458	21194	22295	21608	23898	24252	21313	19312	20588	22943	17913	19708	20623	19474	20098	20458	19331	20987	22099	25471	25453	26343	24461	27646	26656	25376	27189	26403	27103	27649	28497	27331
ENSG00000071189	1137	1081	1085	1374	1103	1121	878	1074	1141	1226	1093	1194	1001	962	928	941	930	970	1099	914	919	1120	1145	989	1027	941	993	1060	1084	1187	998	951	944	1219	1151	1253	900	843	999	906	1007	990	980	994	1008	981	1046	1020	1129
ENSG00000071203	0	0	0	0	0	0	0	0	0	1	0	0	0	0	0	0	0	0	0	0	0	0	0	0	0	0	0	0	0	0	0	0	0	0	0	0	0	0	0	0	0	0	0	0	0	0	0	0	0
ENSG00000071205	976	812	846	799	708	748	750	872	902	813	705	738	948	853	816	725	760	812	1036	785	719	656	689	527	930	709	755	552	642	626	896	717	731	596	692	651	848	858	824	888	941	966	1000	930	972	1068	1025	1040	839
ENSG00000071242	1729	1446	1501	1355	1282	1228	1638	1846	1786	1531	1588	1490	1559	1342	1277	1061	1143	1203	2647	2290	2244	1918	2262	1691	2799	2394	2613	1695	2056	1994	3032	2103	2203	1566	1994	1797	1297	1200	1488	1625	1632	1537	1740	1672	1747	1802	1774	1753	1394
ENSG00000071243	460	492	483	604	484	508	390	535	526	556	508	495	428	426	442	438	429	472	397	369	380	397	375	354	453	474	454	405	424	442	321	327	353	382	394	377	466	403	448	415	484	420	399	441	427	516	502	526	568
ENSG00000071246	604	454	509	321	324	319	365	408	402	327	332	322	503	408	418	305	336	308	651	432	440	308	401	298	424	366	388	272	319	289	596	424	455	335	437	352	300	322	298	254	364	344	294	322	340	296	330	318	285
ENSG00000071282	714	869	929	2603	1570	2241	770	1048	989	2025	1587	1893	826	952	891	1920	1419	2227	866	1836	1845	3838	3325	3194	738	1286	1377	3018	2823	3577	1051	1880	1787	3275	3061	3655	912	868	1712	2279	1546	1449	2482	1202	1720	1949	1548	1760	675
ENSG00000071462	1265	1274	1298	1387	1179	1107	1041	1224	1287	1245	1223	1236	1151	1147	1135	1000	1213	1191	1121	1047	1028	1065	1062	923	1157	1150	1191	1038	1041	1128	1051	926	1048	961	1057	1118	1223	1232	1293	1305	1325	1387	1287	1270	1329	1322	1303	1355	1200
ENSG00000071537	5586	5033	5193	6666	5286	5700	5350	6308	6261	7138	6311	6618	5415	4818	4960	4868	4813	5363	5251	5610	5431	6291	6446	5505	5387	5960	6568	6496	6800	7356	5229	5762	6065	6475	7127	7163	4965	4611	5156	4979	5342	5099	5127	5805	5381	5541	5179	5377	5467
ENSG00000071539	2348	2267	2434	2376	2118	2120	2337	2660	2825	2618	2485	2660	2390	2306	2333	1903	2156	2307	1440	1270	1193	1298	1163	1119	1678	1615	1906	1439	1598	1532	1092	1089	1141	980	1039	1080	2796	2773	2903	2949	2979	3083	2992	3130	3104	3102	3106	2981	3040
ENSG00000071553	3278	3102	3328	3331	3071	2832	2467	2884	3063	2889	2689	2930	2925	2802	2657	2368	2686	2730	3349	3177	3083	3370	3410	3200	2939	3017	3409	3267	3282	3818	3227	2914	2929	3245	3610	3573	2452	2479	2827	2878	2985	2930	2898	2928	2970	2852	2933	3034	2690
ENSG00000071564	4033	3390	3695	2928	2901	2424	3445	3923	3809	3122	3246	2937	4146	3767	3572	2642	3309	3176	4101	2904	2875	2412	2485	2010	3828	3397	3653	2475	2708	2599	3924	2908	2911	2337	2998	2653	3097	3173	3108	3125	3495	3257	3420	3466	3406	3410	3699	3541	2961
ENSG00000071575	2315	1548	1567	648	972	581	1558	1335	1449	559	753	488	1784	1224	1145	364	709	408	2243	1222	1189	395	579	355	1915	1141	1390	355	536	382	1984	1009	1046	304	484	364	843	928	708	567	806	694	581	761	687	767	914	880	1371
ENSG00000071626	4350	4611	4742	4913	4285	4244	3765	4560	4738	4528	4258	4508	4291	4633	4400	3737	4149	4304	4281	3698	3572	3589	3704	3139	4200	4241	4639	3523	3954	4075	3614	3247	3463	3061	3511	3577	3477	3684	3783	3791	3922	3982	3973	3957	3839	3790	3912	3978	3713
ENSG00000071655	3232	3387	3350	3188	2905	2564	2855	3575	3594	3280	3266	3151	3293	3193	2990	2390	2956	2985	2980	2594	2531	2322	2313	2086	2921	2904	3486	2621	2777	2952	2768	2292	2445	2189	2443	2449	3056	3080	3069	3123	3152	3256	3148	3371	3212	2965	3309	3076	2926
ENSG00000071677	0	0	0	0	0	0	0	0	0	0	0	0	0	0	0	0	0	0	0	0	0	0	0	0	0	0	0	0	0	0	0	0	0	0	0	0	0	0	0	0	0	0	0	0	0	0	0	0	0
ENSG00000071794	1702	1437	1472	1203	1223	1031	1405	1422	1433	1198	1118	1134	1699	1363	1414	996	1163	1084	1423	939	944	975	969	884	1390	1078	1147	971	927	1151	1346	971	1006	862	910	993	1473	1336	1550	1509	1760	1649	1499	1771	1657	1796	1655	1723	1687
ENSG00000071859	1999	1874	1963	1976	1708	1658	1727	1907	2048	1874	1789	1875	1848	1813	1752	1386	1644	1695	2052	1862	1760	1768	1771	1588	1886	1842	2149	1692	1775	1908	1739	1729	1838	1620	1841	1803	1430	1524	1613	1556	1617	1680	1640	1561	1659	1562	1693	1609	1552
ENSG00000071889	886	864	935	783	741	708	616	735	804	671	722	678	752	709	725	589	676	642	1040	945	973	995	1038	894	821	885	978	811	931	967	870	792	857	840	976	1021	647	732	768	738	785	737	748	817	767	738	713	743	772
ENSG00000071894	3203	2948	2977	3116	2847	2643	2922	3377	3395	3389	3205	3294	3431	3371	3165	2611	3109	3082	3193	2899	2729	2527	2768	2270	3000	2988	3281	2575	2667	2928	3179	2644	2789	2576	3076	2875	1875	2031	2144	2303	2244	2208	2210	2196	2246	2246	2504	2411	1830
ENSG00000071909	0	0	1	0	0	0	0	0	0	0	0	0	0	0	0	0	0	0	0	2	0	0	1	0	0	0	0	0	0	0	0	0	0	0	2	0	0	0	0	0	2	0	1	0	0	0	0	0	0
ENSG00000071967	4802	4559	4920	4305	4070	3610	3625	3887	4069	3509	3648	3500	4925	4896	4738	3753	4208	4254	5237	3586	3524	2683	2987	2363	4065	2903	3359	2173	2367	2494	5383	3759	4076	2987	3427	3309	5016	4801	5512	5146	5738	5281	5300	5705	5433	5365	5506	5406	4707
ENSG00000071991	0	0	0	0	0	0	0	0	0	0	0	0	0	0	0	0	0	0	0	0	0	0	0	0	0	0	0	0	0	0	0	0	0	0	0	0	0	0	0	0	0	0	0	0	0	0	0	0	0
ENSG00000071994	1714	1736	1726	1579	1574	1517	1650	1879	1961	1623	1608	1482	1762	1704	1714	1382	1544	1548	1673	1362	1207	1249	1273	1017	1585	1379	1552	1213	1379	1394	1455	1218	1339	1238	1408	1354	1880	1852	1823	1760	1838	1791	1734	1813	1852	1858	1950	1819	1974
ENSG00000072041	9	7	5	2	8	4	2	1	3	3	3	2	10	5	5	3	1	7	10	2	2	5	6	3	2	2	2	0	2	3	11	5	9	3	5	4	11	1	6	6	2	8	4	12	2	9	4	4	12
ENSG00000072042	2428	1999	2200	2255	1970	1863	1949	1905	2074	1922	1849	1952	2062	1752	1823	1489	1614	1664	2634	2118	1987	2315	2316	2144	2472	2021	2268	2307	2211	2577	2374	2010	2114	2170	2236	2479	1962	1970	2156	2135	2210	2314	2168	2368	2329	2391	2335	2468	2379
ENSG00000072062	4458	4225	4318	4046	3851	3512	3487	4048	3981	3435	3443	3263	3925	3774	3794	2935	3390	3593	4730	4083	3901	3348	3672	2957	4303	4032	4653	3161	3520	3488	3887	3741	3759	3239	3803	3644	3272	3419	3582	3482	3888	3672	3713	3911	3681	3485	3653	3629	3871
ENSG00000072071	155	96	101	146	126	121	90	72	99	97	91	78	142	104	69	87	97	92	125	108	107	127	114	87	97	99	82	109	98	129	103	92	101	118	134	128	49	54	43	40	45	39	34	65	50	60	75	58	67
ENSG00000072080	2	2	2	2	1	1	1	0	0	0	0	0	0	0	0	0	2	1	4	0	0	0	0	0	3	0	0	0	0	0	1	1	0	0	0	0	0	0	0	2	0	1	0	1	1	0	3	1	3
ENSG00000072110	38616	38592	40059	38044	34957	33108	30126	37364	38793	33150	33701	32501	40552	40949	40122	32191	37953	38511	33609	38435	37922	40874	42434	35659	29736	37399	40747	32487	36249	37381	33659	40422	40858	38057	43389	43229	39817	39463	40055	37201	41717	39407	38680	40784	39333	41287	41936	43793	37296
ENSG00000072121	900	815	888	924	851	839	675	886	884	942	870	870	855	786	739	662	699	715	959	721	693	778	734	601	863	772	960	788	753	840	891	820	763	795	890	919	704	712	921	955	1044	1064	979	981	973	979	916	1086	799
ENSG00000072133	139	205	212	158	139	175	75	110	128	112	86	112	73	117	112	80	73	93	137	128	137	64	66	50	75	75	80	44	45	51	62	61	52	33	41	35	87	86	92	73	95	103	80	102	76	102	121	105	215
ENSG00000072134	1393	1186	1219	922	899	833	1111	1101	1181	770	875	711	1368	1110	1101	756	923	848	1345	891	928	823	923	662	1261	934	1000	666	751	720	1262	886	843	675	844	786	1166	1177	1052	960	1133	1147	1043	1134	1029	1033	1298	1234	1202
ENSG00000072135	1600	1546	1584	1434	1343	1176	1371	1723	1763	1488	1465	1498	1568	1712	1690	1360	1571	1492	1539	1349	1238	1331	1409	1271	1697	1531	1698	1313	1490	1507	1622	1396	1409	1354	1611	1532	1463	1435	1588	1754	1773	1640	1751	1751	1759	1718	1636	1597	1566
ENSG00000072163	797	786	888	773	714	637	582	683	760	556	560	535	782	827	745	582	650	699	817	979	967	745	863	638	656	848	920	338	477	387	933	1008	1031	575	775	578	628	663	711	916	882	698	860	792	826	888	881	904	659
ENSG00000072182	4	0	0	0	1	0	1	2	1	0	0	0	0	2	0	0	1	0	3	5	2	1	5	2	1	3	0	2	0	1	4	0	3	3	2	5	2	1	2	1	1	1	0	0	0	0	0	1	0
ENSG00000072195	1915	1762	1878	450	646	355	1038	1396	1376	341	533	329	1883	1881	1943	433	707	493	3989	2946	2997	2408	2699	2081	3382	2394	2508	1823	1856	2046	4451	2835	2885	2494	3046	2793	519	544	649	565	891	683	558	778	725	589	695	639	409
ENSG00000072201	66	50	58	27	44	35	77	53	52	35	31	31	43	43	45	22	26	20	66	58	72	31	51	27	82	73	88	53	47	52	42	50	52	35	42	33	42	42	38	33	36	48	31	41	29	32	47	41	68
ENSG00000072210	1038	1006	1053	737	742	677	920	1072	1050	780	825	796	904	801	780	542	690	651	1071	874	805	874	874	757	1164	964	1144	974	1043	1062	944	763	810	838	886	929	912	942	1005	1128	1011	1217	1065	1117	1104	1105	1114	1094	1022
ENSG00000072274	8798	7690	8275	13446	11105	11676	7998	9460	9751	13208	12292	12443	10207	9258	9342	11367	11997	12797	6734	6086	6121	13586	11841	12014	7048	6621	7480	14885	13650	16782	7070	6604	6980	12887	11801	14306	10354	9713	7193	4830	9332	4745	8564	6834	7290	8718	7743	7862	8963
ENSG00000072310	801	630	636	701	642	586	700	663	683	740	699	769	864	707	707	557	622	685	1409	728	690	836	808	716	1419	806	839	761	842	844	1393	835	846	872	880	953	589	680	672	772	819	906	960	896	917	1093	995	875	491
ENSG00000072315	0	0	0	0	0	0	0	0	0	0	0	1	0	0	0	0	0	0	0	0	0	0	0	0	0	0	0	0	0	0	1	0	0	0	0	0	0	0	0	0	0	0	0	0	0	0	0	0	1
ENSG00000072364	6510	5516	5609	6824	5731	6001	5333	5888	5753	6622	5621	6127	6274	5179	5178	5258	5224	5634	6199	5573	5464	5961	6007	5160	5507	5269	5704	5610	5614	6488	6337	5813	5900	6135	6666	6827	4441	4187	4574	4273	5217	4556	4394	5134	4592	5190	5367	5353	5581
ENSG00000072401	812	705	765	939	818	738	642	665	783	846	763	874	677	588	586	611	573	670	679	494	528	544	604	549	648	531	583	536	545	618	639	555	560	585	594	635	582	476	486	477	527	510	519	554	602	664	531	601	823
ENSG00000072415	1633	1679	1846	1891	1611	1643	1247	1544	1572	1528	1324	1462	1612	1657	1721	1522	1553	1535	1710	1651	1602	1325	1485	1213	1639	1708	1828	1361	1381	1410	1882	1773	1813	1407	1644	1515	1695	1539	1775	1839	1927	1839	1840	1897	1856	2299	2087	2140	2101
ENSG00000072422	719	679	674	512	490	413	538	623	647	514	467	483	583	606	597	344	462	448	1345	1098	1084	785	894	645	1117	1098	1173	850	878	948	1328	1337	1225	933	1161	1050	539	535	977	1254	1255	951	1232	1106	1133	1401	1153	1132	636
ENSG00000072444	0	0	0	0	0	0	0	1	0	0	0	0	0	0	0	0	0	0	1	0	0	0	0	0	0	0	0	2	0	0	0	0	0	0	0	0	0	0	1	0	0	0	0	0	0	0	1	0	0
ENSG00000072501	7358	7024	7291	7400	7005	6421	4995	5819	6023	5724	5573	5502	5210	5203	5114	4310	4920	5151	5761	4662	4722	5044	4883	4482	4328	4022	4446	3881	4075	4719	3675	3228	3611	3338	3346	3607	4844	4686	5208	5239	5497	5371	5488	5471	5478	5556	5533	5613	7392
ENSG00000072506	1284	1229	1191	1216	1102	1010	1073	1188	1273	1123	1107	1097	1264	1139	1156	957	1077	1126	1203	1162	1107	1074	1096	983	1255	1248	1362	1096	1224	1199	1293	1163	1243	1115	1321	1288	1214	1237	1413	1334	1370	1475	1344	1403	1457	1347	1396	1482	1217
ENSG00000072518	1192	1188	1301	1334	1238	1140	1111	1252	1279	1260	1138	1277	1241	1210	1212	1061	1204	1229	1083	1034	1033	965	963	921	1069	1057	1157	915	1021	1057	1036	936	946	856	1073	974	1049	1028	1009	942	1108	1060	1032	1116	998	1152	1173	1220	1165
ENSG00000072571	2226	1742	1874	2347	1966	2078	2174	2001	2156	2762	2358	2633	1874	1593	1669	1723	1732	1806	828	846	792	1101	983	982	1159	1138	1323	1435	1307	1656	718	780	797	1004	815	1005	2236	2224	2268	2363	2704	2443	2477	2588	2540	2606	2480	2506	2630
ENSG00000072609	1004	1291	1319	1496	1147	1247	855	1176	1240	1218	1059	1207	1041	1344	1307	1111	1220	1359	1242	1224	1154	1074	1142	972	984	1075	1203	985	1025	1015	1230	1135	1164	1085	1202	1221	891	959	918	986	985	952	979	983	945	1018	942	1080	868
ENSG00000072657	1187	1161	1192	929	864	823	472	551	603	414	475	424	949	926	969	611	673	668	1166	927	942	408	494	362	669	536	602	182	274	218	823	754	841	356	510	336	803	801	783	759	812	831	710	882	786	875	849	821	1533
ENSG00000072682	5322	5300	5645	6780	5711	6104	4035	4754	4876	5829	5114	5578	4297	4242	4069	4379	4231	5183	5377	6219	6271	8925	8142	8034	4155	4753	5359	7052	6425	8222	5004	5645	5684	7570	7408	8487	4950	4993	4652	4689	4922	4970	4899	5289	4723	5302	4820	5583	5737
ENSG00000072694	0	0	0	0	0	2	0	0	0	0	0	0	0	0	0	0	0	0	0	0	0	0	0	0	0	0	0	0	0	0	0	0	0	0	0	0	0	0	0	0	0	0	0	0	0	0	0	0	0
ENSG00000072736	715	713	741	716	647	682	720	818	877	856	836	793	758	690	678	606	583	737	645	598	513	537	547	467	707	704	733	545	600	658	589	480	519	480	519	521	680	674	756	827	795	748	828	813	796	830	891	928	650
ENSG00000072756	823	852	929	1174	900	1006	710	880	887	1006	929	948	831	913	866	881	875	929	700	619	618	648	633	575	686	607	689	596	619	604	679	609	674	693	739	669	863	781	831	783	805	813	819	828	791	847	816	831	794
ENSG00000072778	12800	12701	12866	14824	12736	12712	10384	11549	12109	13506	11928	13249	12435	12123	11604	10726	11843	12581	11917	11450	11322	13382	13315	11611	10524	10897	12090	11671	11750	13101	10296	10084	10428	12156	12712	13519	6369	6759	7124	6916	7412	7359	7156	7046	7352	7022	7043	7470	6322
ENSG00000072786	1794	1747	1686	2135	1712	1801	1424	1691	1738	1693	1713	1716	1676	1663	1620	1614	1706	1831	1904	2117	1942	2120	2260	1833	1862	2025	2262	1941	2096	2107	2049	2176	2161	2113	2363	2304	1552	1686	1572	1571	1743	1529	1664	1653	1780	1762	1983	1881	1651
ENSG00000072803	1985	1787	2003	2232	2034	2061	1690	1897	1982	2222	1958	2136	1911	1721	1698	1821	1832	1971	1770	1575	1529	1588	1635	1419	1681	1558	1819	1532	1589	1626	1696	1605	1553	1526	1692	1682	1721	1695	1765	1660	1888	1821	1691	1935	1825	1905	1925	2020	2090
ENSG00000072818	55	50	85	79	71	53	33	31	47	53	44	46	44	59	51	47	50	45	58	46	49	49	56	50	33	47	48	57	39	61	50	56	62	52	56	68	37	37	35	39	44	35	40	38	39	36	36	55	27
ENSG00000072832	290	242	229	222	239	179	233	320	255	263	249	197	251	228	211	176	190	217	245	209	218	203	237	184	239	217	206	188	187	192	226	197	213	189	234	198	124	122	108	123	144	123	142	130	142	138	146	151	138
ENSG00000072840	2258	1917	2127	2124	2009	1761	2001	2407	2349	2152	2083	1930	2185	1945	1832	1616	1716	1833	2407	1980	1946	1767	1819	1539	2184	1922	2139	1614	1861	1892	2225	1840	1897	1497	1976	1826	1255	1264	1105	1216	1325	1199	1403	1251	1286	1237	1286	1277	1229
ENSG00000072849	1394	1440	1394	1831	1431	1541	1220	1377	1476	1678	1480	1624	1261	1236	1304	1298	1230	1335	1321	1299	1307	1471	1505	1368	1265	1269	1469	1330	1323	1490	1175	1242	1245	1395	1418	1454	1356	1305	1437	1321	1385	1462	1335	1554	1440	1360	1403	1416	1415
ENSG00000072858	1	1	4	0	0	1	1	3	0	0	3	0	0	0	1	1	0	1	1	1	1	1	1	1	3	1	0	1	2	1	1	1	1	1	1	2	1	0	0	0	1	5	1	1	0	0	0	0	0
ENSG00000072864	1499	1387	1372	1604	1426	1346	1472	1565	1631	1577	1583	1578	1493	1386	1299	1230	1400	1449	996	878	825	931	844	741	966	992	1115	833	865	918	856	849	870	840	880	896	1526	1464	1459	1526	1595	1492	1486	1551	1590	1639	1721	1724	1390
ENSG00000072952	85	68	99	17	52	24	16	28	34	4	12	8	71	79	70	17	28	17	118	127	122	155	121	135	55	68	81	44	46	49	123	205	207	125	142	124	73	60	85	120	141	102	123	105	149	182	133	152	56
ENSG00000072954	18	15	15	8	5	11	9	10	16	10	8	8	21	17	13	7	12	5	25	17	15	12	13	11	19	21	10	9	5	6	16	17	14	12	8	11	8	12	14	16	15	16	14	11	24	12	13	10	8
ENSG00000072958	2800	2912	3089	3057	2606	2710	2551	3184	3332	2895	3002	3040	2903	3073	2864	2472	2786	2999	2982	2532	2438	2527	2650	2258	2899	3010	3301	2589	2812	3031	2912	2497	2544	2373	2564	2848	3268	3387	3603	3823	3719	3861	4083	3841	4051	3804	3925	3823	3180
ENSG00000073008	5744	6015	6471	6817	6191	6077	3858	5004	5141	5370	5167	5592	4877	4596	4429	4496	4608	5430	3065	4363	4126	5013	5422	4412	2816	3751	4121	3824	4354	4431	2444	2851	2856	2942	3404	3464	4709	4862	3926	3192	3587	3728	3441	3840	3463	4156	4622	4701	6183
ENSG00000073009	220	229	235	244	227	189	162	223	227	245	216	219	175	233	232	216	210	211	187	165	179	180	197	155	203	198	217	169	178	197	211	207	161	182	162	195	219	210	235	227	249	253	242	237	234	263	223	244	176
ENSG00000073050	789	720	752	835	712	662	752	818	840	778	797	802	725	664	635	560	676	749	710	595	604	575	581	501	762	701	730	633	730	748	606	525	558	525	592	636	580	602	610	618	706	651	625	611	622	626	674	656	636
ENSG00000073060	281	273	271	230	222	202	91	106	109	116	118	112	228	241	220	166	193	162	447	314	244	446	387	350	199	158	166	231	238	248	373	237	269	311	375	338	180	157	159	163	186	179	182	141	194	157	177	168	161
ENSG00000073067	4	0	0	1	0	2	1	1	0	1	2	2	0	1	4	1	1	0	1	0	0	0	0	0	0	0	0	2	0	0	0	0	0	0	0	0	0	1	0	0	2	0	0	0	0	0	0	0	0
ENSG00000073111	3514	3392	3576	3364	3253	2896	2786	3464	3564	3367	3225	3195	3671	3848	3619	3051	3722	3475	3047	2272	2251	2003	2001	1746	3517	2990	3302	2242	2348	2578	2658	1948	2050	1354	1417	1554	3950	3870	4426	4130	4304	4835	4196	4481	4697	4149	4306	4509	3981
ENSG00000073146	1	4	1	2	0	0	0	0	0	0	2	0	0	1	1	2	1	3	4	2	1	2	1	3	0	1	4	2	2	1	2	1	0	1	2	3	0	0	0	3	1	3	1	2	1	2	3	1	2
ENSG00000073150	66	68	86	95	71	75	47	60	80	90	72	93	73	80	63	75	86	87	42	59	58	98	90	99	50	67	58	101	75	126	54	37	43	96	93	82	65	62	61	57	67	69	76	66	65	55	70	64	47
ENSG00000073169	649	571	579	515	551	443	585	650	704	650	642	639	685	652	651	453	567	513	581	452	437	457	390	351	559	474	527	479	448	540	600	398	416	417	469	446	480	481	502	551	570	557	608	582	587	596	679	669	420
ENSG00000073282	33	32	38	64	86	37	17	17	12	21	32	22	41	27	16	48	47	40	15	16	11	43	71	55	12	22	22	44	50	44	20	9	14	63	84	73	21	29	22	4	20	20	5	20	9	7	7	15	12
ENSG00000073331	367	257	238	263	245	234	217	161	190	197	206	216	280	193	169	156	199	203	371	279	276	309	268	253	284	228	231	234	238	266	406	255	304	354	332	362	244	225	250	262	240	255	248	250	279	242	245	239	236
ENSG00000073350	3	1	1	2	0	1	3	0	0	0	1	2	0	2	2	0	1	0	0	3	2	1	2	1	1	1	0	0	1	3	3	3	1	2	2	2	1	1	3	6	2	2	1	2	1	3	1	2	1
ENSG00000073417	2011	1873	2034	2897	2117	2487	1563	1806	1898	2633	2080	2487	1733	1740	1711	1827	1665	1999	1449	1259	1168	1346	1305	1154	1269	1303	1438	1568	1292	1616	1082	1064	1130	1173	1250	1363	1755	1747	1441	1548	1581	1568	1564	1623	1487	1735	1725	1847	2227
ENSG00000073464	121	63	80	56	54	38	89	88	91	75	64	75	93	59	83	44	49	51	133	133	137	167	168	157	159	139	152	178	211	216	196	139	153	167	181	164	90	78	156	163	135	143	151	128	148	142	128	128	89
ENSG00000073536	724	729	781	845	741	723	691	791	841	749	722	794	742	732	702	641	735	784	722	631	620	586	601	507	641	649	775	587	628	612	558	574	568	515	562	501	719	722	759	699	704	716	645	700	745	703	755	742	809
ENSG00000073578	1957	1958	2026	1909	1803	1696	1605	1805	1986	1974	1856	1915	1783	1752	1777	1340	1620	1623	1969	1664	1753	1680	1732	1484	1867	1736	2052	1686	1754	1876	1942	1604	1657	1539	1692	1775	1697	1886	1932	2031	2076	2124	2012	1989	2193	2108	2082	2251	2011
ENSG00000073584	1972	1667	1726	1693	1411	1378	1829	1845	2021	1718	1685	1700	1908	1691	1731	1425	1468	1581	1750	1303	1311	1248	1288	1175	1734	1454	1738	1396	1480	1514	1648	1420	1398	1428	1517	1596	1833	1636	1747	1782	1943	1823	1898	2010	2079	2008	1913	1951	1783
ENSG00000073598	3	0	1	0	3	2	2	5	4	2	1	4	5	0	3	0	4	1	3	3	5	1	2	5	1	0	1	1	0	1	1	0	5	7	3	0	4	4	1	0	5	1	1	3	1	0	2	1	0
ENSG00000073605	202	95	80	88	108	74	138	77	67	70	80	68	123	40	69	48	58	59	126	115	120	121	125	100	97	123	110	82	80	52	87	83	109	99	127	99	13	14	18	19	17	15	22	13	13	22	21	26	15
ENSG00000073614	1734	1601	1711	2187	1791	1861	1286	1789	1640	1986	1708	1868	1555	1520	1507	1603	1540	1759	1804	1641	1621	1697	1787	1537	1580	1566	1772	1576	1645	1698	1843	1674	1801	1861	2067	2030	1610	1689	1720	1801	1934	1868	2008	2058	1918	1973	1934	2123	1777
ENSG00000073670	13	9	10	11	10	7	10	8	7	7	7	11	14	12	11	8	12	18	12	7	12	7	9	4	12	16	10	2	4	3	10	15	11	4	5	1	7	10	6	13	11	22	5	5	11	11	10	13	6
ENSG00000073711	2439	1889	1933	1782	1603	1522	2332	2197	2143	1854	1879	1751	2297	2058	1874	1841	1998	1996	2911	1878	1800	1679	1780	1432	2281	1788	1921	1460	1602	1686	2382	1642	1754	1767	1979	1857	2210	2040	2123	1825	1972	2104	1775	2249	1881	2023	2096	2307	2211
ENSG00000073712	6772	7758	8391	8692	7669	7652	6312	8601	9174	8367	7832	8159	7049	7735	7942	7026	7414	7785	6049	6877	6684	7053	7251	6318	7748	8244	8971	6903	7761	7724	7355	7598	7669	7141	7854	7789	6904	6648	7536	7460	8156	6461	7447	7281	7003	9248	8401	8701	7623
ENSG00000073734	0	0	0	0	0	0	0	0	1	0	0	0	0	0	0	0	0	0	0	0	0	0	0	0	0	0	0	0	0	0	0	0	0	0	0	0	0	0	0	0	0	0	0	0	0	0	0	0	0
ENSG00000073737	3	4	2	2	4	10	8	7	8	11	19	14	1	6	2	1	1	2	2	0	0	0	0	0	0	2	4	1	3	1	0	0	1	0	0	0	3	2	1	3	1	2	0	1	3	4	2	2	4
ENSG00000073754	0	0	0	0	0	0	0	0	0	0	0	0	0	0	0	0	0	0	0	0	0	0	0	0	0	0	0	0	0	0	0	0	0	0	0	0	0	0	0	0	0	0	0	0	0	0	0	0	0
ENSG00000073756	539	625	599	29674	9830	26149	349	498	488	25370	7814	24582	241	200	234	6548	1701	7070	164	469	428	6460	3055	5798	119	386	396	5335	2080	6090	73	124	162	765	342	778	154	153	101	119	128	59	139	73	78	203	189	189	804
ENSG00000073792	1796	1918	1911	1658	1528	1427	1388	1726	1817	1180	1330	1156	1661	1892	1769	1316	1503	1484	2115	1873	1876	1723	1857	1549	1861	1905	2091	1426	1586	1525	1852	1811	1819	1628	1765	1842	1713	1773	1662	1861	1721	1713	1915	1702	1774	2023	2032	1901	1799
ENSG00000073803	775	699	722	718	605	642	622	739	717	669	641	611	670	578	639	536	598	598	682	603	568	584	581	546	686	593	620	576	661	635	594	574	589	579	627	640	728	672	723	767	741	731	728	776	749	757	718	707	758
ENSG00000073849	73	52	66	72	70	70	53	65	75	104	86	104	98	98	65	122	104	131	73	40	47	84	78	70	75	57	75	85	88	83	86	73	78	101	109	98	80	94	89	88	71	91	85	91	86	97	84	106	57
ENSG00000073861	0	0	0	0	0	0	0	0	0	0	0	0	0	0	1	0	0	0	0	0	0	0	0	0	0	0	0	0	0	0	0	0	0	0	0	0	0	0	0	0	0	0	0	0	1	0	1	0	0
ENSG00000073905	646	582	691	645	657	613	553	646	726	699	640	693	643	569	659	575	554	613	574	613	577	555	650	505	585	610	702	617	650	638	549	594	586	576	587	605	716	746	723	708	711	723	760	743	748	756	769	756	721
ENSG00000073910	132	85	129	94	78	78	100	102	96	88	66	81	46	58	35	43	30	34	157	128	121	104	99	96	133	121	113	94	96	120	82	66	68	67	57	60	27	34	28	45	36	44	38	42	56	49	47	36	77
ENSG00000073921	15110	14880	16188	16656	14465	14547	12517	14929	15330	14699	13846	14262	14897	14045	14198	12294	12987	13603	9826	11345	10828	11902	12429	10727	9777	11403	12585	11682	12262	13050	9100	11130	11313	12286	12924	13575	15443	14724	14130	12346	14197	12304	13049	13666	12094	14567	14810	15440	16464
ENSG00000073969	1654	1621	1710	1711	1512	1505	1383	1526	1495	1456	1400	1405	1666	1522	1575	1428	1438	1537	1520	1529	1537	1511	1480	1349	1430	1513	1722	1445	1568	1570	1551	1641	1691	1643	1803	1920	1637	1745	1774	1745	2017	1921	1780	1947	1974	1940	1825	1986	1832
ENSG00000074047	1413	1160	1195	633	661	472	749	835	811	428	480	428	1162	961	928	357	531	440	1087	1168	1138	735	837	648	739	887	891	528	613	587	852	1001	1006	700	804	764	612	672	624	675	817	683	777	754	754	769	722	841	834
ENSG00000074054	1901	1640	1660	1963	1734	1645	1460	1680	1679	1765	1707	1667	1903	1644	1651	1502	1594	1654	1875	1528	1625	1685	1726	1482	1650	1494	1695	1628	1647	1804	1850	1600	1840	1716	2012	2024	1628	1575	1801	1827	1877	1879	2015	2034	1902	2050	1970	2153	1613
ENSG00000074071	2435	2400	2570	2191	2047	1738	2334	2523	2759	2225	2199	2209	2538	2456	2312	1792	2078	2053	2345	1976	1899	1708	1845	1508	2428	2403	2530	1864	2111	2209	2415	2033	2103	1657	1935	1878	2706	2847	3078	2962	3009	3258	3144	3138	3140	3044	3295	3283	2587
ENSG00000074181	2145	2096	2170	1271	1339	1134	1280	1542	1510	1018	1112	1023	1763	1606	1435	806	1050	984	2256	2874	2904	1548	1521	1295	1632	2596	2924	1775	1340	1943	1691	2725	2743	1249	1457	1359	1072	1176	969	854	1005	1036	960	976	934	995	1034	997	1549
ENSG00000074201	1714	1732	1913	1985	1770	1641	1535	1672	1828	1778	1698	1739	1676	1722	1706	1588	1628	1700	1775	1525	1422	1469	1518	1270	1856	1618	1928	1477	1645	1634	1687	1583	1654	1504	1634	1610	2062	1909	2120	2090	1978	2184	2123	2146	2200	2140	1991	2134	1915
ENSG00000074211	4	6	3	1	1	1	2	7	2	1	0	2	7	8	10	2	4	5	5	6	6	6	8	1	3	6	3	3	4	1	26	14	23	6	6	6	10	11	10	21	7	7	19	10	19	20	19	17	4
ENSG00000074219	657	567	596	418	429	293	347	353	382	314	314	331	663	488	493	382	427	415	900	575	558	581	580	497	638	493	563	606	512	683	863	616	688	739	723	828	510	543	567	537	642	614	621	602	641	608	616	650	464
ENSG00000074266	640	632	743	769	722	652	539	615	671	692	638	741	617	689	662	620	646	644	530	366	368	419	440	348	483	465	501	410	417	488	467	393	411	379	363	471	648	652	725	668	682	670	688	665	717	737	723	803	692
ENSG00000074276	16	14	13	11	11	2	7	5	5	13	8	6	16	9	6	3	4	10	19	2	7	9	3	7	19	4	4	12	4	8	18	5	4	3	8	7	9	5	4	8	3	7	3	7	11	7	8	7	10
ENSG00000074317	2	2	1	0	2	1	0	1	1	0	1	2	3	1	1	1	4	0	5	0	1	0	0	1	1	0	0	1	1	0	1	0	0	0	0	1	1	3	1	1	1	1	1	3	1	0	0	1	1
ENSG00000074319	1523	1511	1585	1667	1444	1521	1281	1430	1518	1577	1468	1452	1421	1277	1259	1213	1322	1433	1529	1347	1363	1471	1525	1377	1509	1408	1570	1440	1493	1611	1481	1421	1453	1475	1651	1743	1392	1368	1512	1497	1664	1529	1628	1618	1561	1588	1567	1652	1612
ENSG00000074356	1707	1591	1593	1660	1516	1505	1486	1506	1518	1611	1514	1542	1686	1478	1494	1307	1481	1420	1408	1321	1299	1373	1383	1241	1327	1355	1407	1328	1271	1402	1330	1374	1434	1316	1480	1396	1082	1051	1118	1079	1243	1095	1088	1181	1127	1350	1247	1327	1057
ENSG00000074370	49	42	44	21	30	31	26	21	23	8	15	12	48	33	28	17	14	14	79	46	40	25	39	32	33	19	25	15	18	20	53	45	48	26	29	40	24	35	43	36	36	45	44	31	36	36	41	41	46
ENSG00000074410	4205	4660	4636	5683	5220	4925	2645	3709	3625	4382	4052	4257	5188	5717	5581	6001	6570	6676	5540	10252	10024	16638	13513	14539	4908	7672	8652	17267	13313	19205	7208	12989	13410	22276	19326	25061	6150	6325	5745	5524	5454	5767	5709	5608	5506	5593	5750	5596	5435
ENSG00000074416	3638	3576	3784	7405	5815	6648	4200	4974	5109	8384	7581	8264	4594	4671	4506	7009	6789	8383	2648	1689	1627	2212	2057	1964	3036	2375	2709	2389	2423	2796	2205	1595	1672	1685	1708	1958	5259	5399	5070	4431	4905	4931	4489	5169	4405	4686	5288	5255	4846
ENSG00000074527	934	973	1019	1139	970	955	458	653	736	722	661	659	293	293	303	271	264	326	1145	883	798	597	786	533	838	934	1004	510	784	531	295	182	219	119	183	157	284	262	218	262	282	255	254	253	277	293	285	276	944
ENSG00000074582	852	880	901	827	747	664	801	835	896	703	700	752	820	852	856	624	712	715	786	697	717	667	652	482	745	692	810	593	607	604	694	634	718	546	615	603	630	627	690	691	704	707	669	705	765	708	759	771	620
ENSG00000074590	1052	936	970	545	698	471	966	1030	1052	542	732	612	1297	1185	1179	493	921	600	1583	1054	996	875	1042	843	1163	1191	1216	784	1023	972	1469	1373	1411	1035	1318	1256	801	790	1138	1048	1513	1011	1218	1343	947	1418	1253	1446	801
ENSG00000074603	1740	1678	1665	1816	1603	1559	1653	1840	1855	1826	1604	1768	1770	1608	1611	1494	1515	1544	1681	1290	1270	1381	1396	1239	1614	1397	1514	1412	1513	1560	1604	1320	1362	1386	1476	1665	1654	1504	1619	1603	1836	1654	1558	1736	1554	1788	1811	1766	1818
ENSG00000074621	470	377	382	428	389	331	258	316	305	356	304	372	383	317	344	296	303	318	468	423	469	481	523	460	328	373	378	366	457	470	422	370	455	470	533	535	296	269	293	285	307	303	290	286	377	267	264	237	333
ENSG00000074657	2203	1912	1932	1846	1716	1439	1722	2005	1944	1833	1726	1724	1934	1761	1799	1413	1577	1537	2353	1790	1833	1897	1865	1645	1962	1852	1991	1904	1852	2158	2115	1834	1950	1970	2122	2223	1189	1245	1318	1331	1468	1334	1433	1503	1473	1406	1504	1459	1321
ENSG00000074660	29	31	36	78	53	67	12	27	21	54	42	55	20	14	14	44	46	67	29	28	16	28	21	20	13	23	27	20	24	18	12	15	17	23	25	23	14	13	7	9	14	13	14	12	9	8	15	9	18
ENSG00000074695	12095	11151	11905	14399	12151	12420	9901	11095	11772	12961	11479	12040	10338	9809	9673	9381	9775	10483	10275	11331	11013	15840	14847	13852	9761	10694	12056	15191	14668	17151	9729	10652	10970	14578	14393	15967	10996	10046	11200	10900	11900	11062	11012	12044	11614	11514	11129	11418	12403
ENSG00000074696	5078	4523	4769	3906	3693	3422	4412	4725	4729	3852	3855	3850	4519	4256	4303	3239	3697	3582	4618	3409	3372	3191	3273	2815	4458	3654	4250	3227	3235	3576	3993	3222	3356	2994	3114	3321	4656	4598	5190	5220	5286	5188	4976	5385	5323	5352	5164	5394	5696
ENSG00000074706	2	1	0	0	0	0	1	3	0	0	0	0	0	0	0	0	0	0	2	3	1	1	0	3	2	0	1	0	0	1	1	3	1	1	3	1	1	1	1	2	2	3	1	0	4	5	2	1	0
ENSG00000074755	1872	1600	1789	1968	1709	1661	1348	1910	1658	1874	1620	1672	1710	1572	1607	1456	1532	1606	1948	1600	1637	1676	1662	1541	1832	1705	1894	1513	1683	1840	1980	1674	1839	1706	2064	1895	1235	1337	1540	1525	1613	1734	1607	1742	1672	1634	1764	1898	1520
ENSG00000074771	2	0	2	0	0	1	1	0	1	0	0	0	2	0	1	0	0	0	2	0	3	0	0	0	2	0	0	0	0	1	0	0	1	0	0	0	1	0	1	2	0	1	1	0	1	0	1	0	1
ENSG00000074800	52934	54767	57578	57374	51967	49741	60677	74139	77042	73034	70435	70772	57689	60638	58786	49667	56902	59844	57139	59485	57946	65063	67016	58850	74060	82430	91342	74867	85582	85522	60995	65118	67261	61446	70935	70530	68892	70620	72583	70101	70311	76871	70821	74482	74147	73513	75615	77961	64683
ENSG00000074803	1	1	0	1	0	0	1	0	0	1	0	0	1	0	0	2	0	1	0	0	2	3	0	1	0	1	0	0	0	0	0	1	1	1	0	1	0	0	0	0	0	0	0	1	0	0	0	1	0
ENSG00000074842	6268	6143	6646	7520	6267	6361	5553	6366	6994	7237	6604	6770	5409	5445	5307	4735	5424	5791	5395	5766	5866	6807	6732	5999	5525	6663	7441	7084	7409	8202	5104	5171	5366	6121	6439	6947	5785	5868	6330	6431	6453	6866	6552	6536	6548	6674	6660	6905	5682
ENSG00000074855	438	366	402	343	330	290	371	410	410	358	377	360	429	423	376	282	338	325	768	503	459	422	437	336	723	473	444	397	413	488	744	455	492	478	484	508	175	226	216	239	270	233	229	240	237	240	272	231	203
ENSG00000074935	311	330	282	511	435	431	298	331	356	488	424	451	283	314	286	344	344	383	359	320	296	414	366	314	358	299	346	356	352	395	365	328	340	393	395	425	241	218	202	203	208	221	191	276	207	279	233	323	278
ENSG00000074964	890	950	986	867	845	717	530	681	745	717	683	633	707	703	742	549	627	647	993	922	915	925	985	780	727	702	780	628	673	737	725	670	627	651	780	720	466	510	562	563	714	580	536	692	643	579	629	649	593
ENSG00000074966	4	0	0	2	1	2	0	1	1	0	1	0	1	1	1	1	4	2	4	0	1	1	0	3	0	0	0	0	1	0	2	2	3	1	3	1	3	2	4	0	2	1	1	2	0	1	4	3	2
ENSG00000075035	0	0	0	0	1	0	1	0	0	0	0	0	0	1	0	0	0	0	0	0	0	0	0	0	0	1	1	2	0	0	0	2	0	0	0	1	0	0	0	0	0	0	0	0	0	0	0	0	0
ENSG00000075043	0	0	0	0	0	0	0	0	0	0	0	0	0	0	0	0	0	0	0	0	0	0	0	0	0	0	0	0	0	0	0	0	0	0	0	0	0	0	0	1	0	0	0	0	0	0	0	0	0
ENSG00000075073	11	17	11	15	10	14	9	23	20	16	8	8	20	19	18	14	14	11	17	13	13	13	8	19	19	9	12	12	13	15	20	14	20	10	14	8	10	13	3	10	14	6	11	10	21	10	18	23	14
ENSG00000075089	573	484	533	661	526	549	492	521	507	644	502	555	469	452	432	485	494	462	427	356	374	383	419	355	470	374	421	407	415	471	412	386	400	435	441	431	502	409	445	479	513	453	490	515	483	518	554	513	591
ENSG00000075131	524	573	589	525	478	420	464	525	575	527	529	496	573	529	564	471	507	592	381	298	282	254	284	257	409	407	461	304	304	388	320	218	288	201	232	226	579	527	545	547	537	562	487	558	527	577	550	608	617
ENSG00000075142	1525	1505	1589	1582	1388	1363	1346	1419	1563	1458	1307	1402	1483	1402	1397	1253	1386	1439	1560	1364	1245	1377	1351	1198	1539	1374	1485	1188	1308	1416	1549	1269	1382	1341	1419	1579	1593	1490	1607	1659	1636	1662	1679	1698	1804	1778	1605	1823	1538
ENSG00000075151	4549	4119	4232	4490	4198	3957	3697	4245	4362	4121	4122	3946	3566	3406	3499	2850	3369	3393	4679	3894	3746	4055	4125	3481	4220	3539	4167	3982	3766	4334	4093	3295	3496	3651	3809	4009	2409	2453	2442	2421	2784	2328	2579	2497	2635	2661	2724	2582	2711
ENSG00000075188	831	734	814	773	708	668	727	756	839	795	735	773	832	715	753	622	632	687	538	519	478	527	549	483	595	549	648	535	553	627	529	526	568	532	556	579	889	862	976	950	1024	1050	1012	986	1019	1069	1052	988	930
ENSG00000075213	686	617	661	461	469	457	474	647	622	482	477	453	362	301	291	259	292	278	628	324	350	88	139	77	739	363	402	117	171	125	534	219	276	82	135	98	279	243	212	156	195	265	153	209	197	156	198	171	557
ENSG00000075218	2493	2144	2184	2560	2146	2297	2533	2862	2803	2938	2736	2902	2313	2144	2122	1935	2256	2356	1157	1142	1097	1320	1209	1131	1423	1541	1645	1449	1520	1720	851	900	972	1121	979	1173	2737	2918	2845	2964	3023	2958	3168	3185	3056	3550	3623	3551	2539
ENSG00000075223	8097	6902	7340	14909	11806	12690	10391	10668	11193	19306	16368	18431	8491	7313	7204	10260	9944	11403	7856	4806	4635	9238	8627	8304	10449	6818	7523	14374	13976	16396	8964	5758	5836	11253	10183	12034	6243	6041	6854	6576	7383	6819	7021	7136	7204	6891	6274	6939	5957
ENSG00000075234	801	642	748	653	593	566	622	667	683	624	609	561	737	741	731	549	648	579	796	685	651	649	670	567	719	613	653	543	592	647	771	600	644	537	700	735	725	733	849	837	821	938	899	873	849	910	937	959	689
ENSG00000075239	1349	1245	1373	1204	1102	1052	1042	1175	1282	1098	1057	1045	1380	1339	1301	1136	1162	1260	1496	1234	1181	921	1031	813	1419	1301	1449	928	1070	1028	1489	1245	1399	1046	1264	1199	1608	1645	1695	1723	1829	1826	1756	1793	1797	1714	1724	1791	1471
ENSG00000075240	319	319	339	326	253	253	261	321	300	323	329	324	263	243	239	188	209	193	443	381	359	360	379	320	352	315	389	287	339	375	386	274	294	290	327	299	169	150	172	202	229	226	164	211	185	178	172	139	185
ENSG00000075275	512	312	358	248	246	199	643	506	476	344	377	370	344	204	232	118	183	167	576	443	377	483	497	418	426	451	513	351	419	470	346	225	253	218	348	244	166	213	200	168	210	169	226	183	182	203	193	243	229
ENSG00000075290	0	0	0	0	0	0	0	0	0	0	0	0	0	0	0	0	0	1	0	0	0	0	0	0	1	0	2	0	0	0	0	0	0	0	0	0	0	0	0	0	0	0	0	0	0	0	0	0	0
ENSG00000075292	2736	2233	2462	2954	2540	2612	2204	2265	2195	2628	2350	2594	2617	2132	2087	2139	2207	2379	2421	2007	2049	2170	2190	1982	2202	1895	2247	2058	2213	2428	2448	2006	2183	2296	2527	2535	1937	1861	1959	2004	2498	2003	2159	2340	2464	2514	2588	2349	2164
ENSG00000075303	606	526	583	562	542	582	545	520	559	627	565	563	576	482	510	466	498	548	497	365	323	388	400	362	509	423	413	412	402	451	412	295	307	348	308	352	482	425	444	397	546	434	439	488	459	489	446	488	551
ENSG00000075336	1212	1113	1321	1155	1115	931	1019	1190	1357	1186	1077	1108	1222	1114	1097	904	1022	965	844	713	758	737	795	708	928	903	960	820	798	899	700	638	763	652	679	739	1114	1141	1160	1072	1160	1203	1123	1191	1272	1271	1184	1252	1250
ENSG00000075340	6	3	3	1	4	7	1	0	2	0	0	0	0	1	0	2	0	1	3	11	4	2	2	0	1	0	0	0	0	0	0	0	0	2	0	0	0	0	0	0	0	2	0	1	1	1	1	2	8
ENSG00000075388	0	0	0	1	0	0	0	0	0	0	0	0	0	0	0	0	0	0	0	0	0	0	0	0	0	0	0	0	0	0	0	0	0	0	0	0	0	0	0	0	0	0	0	0	0	0	0	0	0
ENSG00000075391	1480	1465	1553	973	994	876	1296	1699	1586	922	1137	933	1709	1752	1709	842	1181	913	1684	1582	1578	1163	1324	1002	1605	1508	1649	1099	1158	1218	1834	1804	1891	1393	1742	1461	1512	1521	1422	1444	1474	1535	1524	1524	1526	1615	1603	1638	1309
ENSG00000075399	629	567	571	676	529	554	366	392	419	461	429	450	459	458	418	397	389	450	819	652	635	730	718	590	594	483	542	537	481	527	644	468	482	555	578	625	194	217	228	203	269	232	251	235	258	221	223	201	226
ENSG00000075407	1250	981	981	1110	985	917	1154	1129	1164	1103	1065	1068	1231	900	909	840	896	954	995	856	817	926	960	812	897	854	979	939	906	1000	888	808	878	893	1034	1033	771	781	712	709	852	708	770	839	773	942	888	892	910
ENSG00000075413	2569	2288	2401	2945	2488	2447	2163	2332	2408	2546	2402	2489	2376	2226	2269	2093	2167	2344	2508	2262	2187	2231	2295	1915	2443	2162	2396	1956	2018	2354	2337	2225	2335	2148	2408	2528	1795	1856	1731	1686	1821	1929	1867	1954	1890	2145	2099	2264	1899
ENSG00000075415	13290	12891	13758	14411	13004	12683	10852	12525	13128	13018	12079	12718	12587	12375	12415	11008	11630	12523	13776	10992	10694	11032	11192	10056	12348	11097	12482	10565	11173	11652	12447	10501	10954	10879	11849	12162	13525	13293	14890	14430	14952	15558	14881	15589	14980	15450	14904	15975	13959
ENSG00000075420	7340	7037	7207	14024	10699	11912	6100	7172	7422	12857	10183	12255	6927	6411	6397	9179	8525	10412	6682	7734	7581	12480	11643	10912	6252	7678	8341	11510	11416	13380	6816	7904	8286	11791	12016	13075	5889	5576	6344	6401	6735	5907	6917	6445	6600	7410	6853	7566	6774
ENSG00000075426	7669	8522	9013	12957	11179	11256	6010	8277	8578	11740	10702	12141	5963	7173	6961	8604	8896	9832	11556	11834	11334	16782	16137	14883	10147	11275	12037	16090	16019	18135	11227	11719	11659	18067	17124	20329	6918	6985	8159	8043	10448	7730	9026	8956	8256	10620	9689	10049	8127
ENSG00000075429	0	0	0	0	0	0	0	0	0	0	0	0	0	0	0	0	0	0	0	0	1	0	0	0	0	0	0	0	0	0	0	0	0	0	0	0	0	0	0	0	0	0	0	0	0	0	0	0	0
ENSG00000075461	0	0	0	0	0	0	1	0	0	0	0	0	0	0	0	0	0	1	1	0	0	0	0	0	0	0	1	0	0	0	0	0	0	0	0	1	0	0	0	0	0	0	1	0	0	0	0	1	0
ENSG00000075539	1574	1412	1536	1771	1488	1496	1248	1799	1677	1847	1673	1643	1485	1473	1488	1220	1366	1474	1432	1343	1254	1307	1368	1213	1474	1395	1671	1443	1461	1655	1681	1416	1466	1422	1647	1593	1647	1712	1851	1670	1830	1768	1764	2061	1760	1997	1949	2158	1754
ENSG00000075568	2481	2284	2304	2133	2070	1929	2147	2575	2642	2348	2270	2245	2463	2406	2341	1813	2067	2095	2589	2009	2031	2045	2093	1818	2682	2299	2405	2217	2226	2382	2758	2227	2345	2221	2497	2602	2133	2037	1944	1967	2216	2144	2121	2274	2153	2367	2497	2449	2208
ENSG00000075618	11853	11281	11542	7993	8038	6655	9036	10274	11254	6436	7218	6509	11601	11570	10777	6756	8587	7989	11993	12967	12882	10404	11361	8616	10268	11718	13161	7659	9351	8797	12519	12247	12487	9425	11718	11026	11978	12506	13593	13522	13713	13416	13603	13517	14169	13383	14762	14358	12131
ENSG00000075624	226512	232377	244055	220534	206422	191548	179935	217226	229173	183744	188359	187502	216378	223473	218073	170233	201484	203281	223358	236536	231566	228219	236934	201901	190491	225401	255042	185436	210590	213413	208621	226028	232082	209458	244104	240742	241111	240069	266042	249496	267629	257485	244259	277880	259390	256107	260098	276922	251804
ENSG00000075643	314	241	262	269	202	243	183	204	219	207	159	189	219	182	171	187	168	205	563	366	384	300	363	293	444	280	293	159	211	205	476	266	274	211	294	239	181	186	259	268	267	332	257	316	368	265	248	279	284
ENSG00000075651	112	103	124	420	253	351	66	92	95	378	217	365	79	86	95	180	134	179	196	139	114	502	375	491	141	118	130	593	393	658	207	135	135	612	386	678	99	88	135	205	186	166	210	193	203	193	170	178	119
ENSG00000075673	0	0	0	0	0	0	0	0	0	0	0	0	0	0	0	0	0	0	0	0	0	0	0	0	0	0	0	0	0	0	0	0	0	0	0	0	0	0	0	0	0	0	0	0	0	0	0	0	0
ENSG00000075702	1143	899	961	1160	1044	1005	1090	1200	1230	1424	1374	1450	1181	1042	1070	991	1110	1164	655	602	574	672	519	586	756	813	860	683	721	749	481	482	500	393	452	531	934	925	939	973	1120	1064	969	1134	1059	1103	1226	1121	852
ENSG00000075711	2969	2355	2492	2712	2577	2427	2823	2886	3040	2752	2763	2783	3064	2671	2658	2377	2585	2711	4801	3293	3054	2725	3124	2406	4268	3283	3743	2614	2983	2935	3972	3191	3344	2717	3370	2916	2759	2740	2388	2288	2668	2703	2408	3028	2844	3125	2968	3177	2507
ENSG00000075785	8757	8635	9341	10216	8732	8996	7974	9581	9973	10031	9118	9891	8304	8864	8704	8140	8519	9505	7986	7533	7051	7330	7562	6689	8022	8059	8912	7356	7896	8166	7260	7053	7513	6849	7529	7733	8810	9079	9288	9150	9355	9362	9310	9586	9059	9304	9484	9436	9594
ENSG00000075790	3114	2900	3095	3040	2701	2590	2831	2942	3208	2919	2758	2780	2918	2744	2670	2335	2530	2467	2791	1664	1697	1973	1825	1704	3239	1930	2136	1991	1830	2243	2486	1535	1610	1811	1703	1893	2797	2485	2580	2324	2540	2379	2366	2569	2378	2703	2728	2728	3963
ENSG00000075826	180	123	156	106	139	117	96	82	74	79	75	87	139	88	94	63	90	71	236	154	152	182	180	146	132	92	72	113	68	84	146	76	91	88	139	135	3	3	4	6	4	10	11	5	10	9	11	8	8
ENSG00000075856	2023	1941	2054	2260	2053	2025	1838	2046	2169	2353	2176	2307	2231	1959	1941	1848	2052	2087	1716	1510	1497	1354	1422	1225	1769	1726	1887	1537	1636	1593	1763	1483	1573	1414	1516	1601	1883	1902	1980	2203	2142	2259	2180	2168	2276	2400	2352	2600	1851
ENSG00000075884	0	0	0	0	0	0	0	0	0	0	0	1	0	0	0	0	1	0	0	0	0	0	0	1	0	0	0	0	0	0	0	0	0	0	0	0	0	0	0	0	1	1	0	0	1	0	0	0	0
ENSG00000075886	1	2	1	0	2	4	4	4	4	0	0	5	2	1	2	4	3	1	3	0	2	3	1	1	3	3	1	3	1	1	3	1	2	0	2	3	2	0	0	2	2	0	1	0	0	1	4	2	1
ENSG00000075891	0	0	0	0	0	0	0	0	0	0	0	0	0	0	0	0	0	0	0	0	0	0	0	0	0	0	0	0	0	0	0	0	0	0	0	0	0	0	0	0	0	0	0	0	0	0	0	0	0
ENSG00000075914	638	722	753	773	669	566	543	705	770	726	702	641	646	697	677	571	659	626	717	664	556	575	660	540	700	655	765	607	657	618	725	664	656	546	692	623	652	678	805	813	830	854	793	787	874	890	829	835	650
ENSG00000075945	1026	830	843	1012	888	912	845	809	827	1026	815	870	865	801	771	802	805	854	1274	1062	1005	1019	1066	931	1146	956	1030	926	962	1015	1377	1113	1164	1289	1408	1424	851	809	915	930	1068	1012	928	936	985	966	974	994	898
ENSG00000075975	1542	1409	1495	1700	1411	1493	1236	1511	1555	1435	1395	1450	1427	1378	1392	1213	1314	1341	1459	1384	1303	1310	1389	1123	1402	1367	1617	1319	1325	1437	1488	1391	1390	1348	1498	1439	1400	1448	1481	1580	1626	1532	1757	1656	1590	1819	1719	1726	1462
ENSG00000076003	4104	3743	3975	3461	3377	2980	3265	3657	3829	3313	3240	3093	4262	4065	3954	3151	3614	3504	3795	2702	2784	2281	2325	2112	4066	3257	3657	2312	2474	2588	3131	2573	2768	1816	2079	2017	4153	4160	4538	4158	4561	4696	4402	4907	4549	4448	4452	4612	4420
ENSG00000076043	2913	2682	2789	2957	2711	2494	2506	2757	2779	2710	2601	2583	2640	2650	2531	2152	2418	2473	2965	2693	2713	2664	2790	2334	2666	2697	2919	2503	2580	2659	2613	2528	2742	2469	2755	2641	2678	2657	3094	3098	3205	2984	3213	3097	2961	3153	3089	3199	2560
ENSG00000076053	707	691	693	967	813	847	557	620	643	756	610	771	571	594	593	700	670	719	656	603	651	818	751	684	670	611	679	638	659	651	672	661	648	729	805	831	601	528	674	549	644	632	561	656	636	665	577	685	733
ENSG00000076067	792	712	791	681	603	579	502	574	584	503	473	459	813	671	611	476	607	608	887	806	839	755	805	678	779	711	787	630	626	653	803	765	816	759	834	844	662	597	702	586	706	613	621	712	639	688	667	679	818
ENSG00000076108	3080	2758	2843	3487	2895	3013	2481	2749	2779	3039	2827	2931	2737	2576	2566	2442	2616	2737	2830	2235	2182	2479	2450	2131	2272	2028	2148	2154	2223	2465	2578	2232	2229	2426	2694	2764	1590	1629	1666	1844	1927	1861	1958	1878	1851	1771	1904	1891	1570
ENSG00000076201	2220	2206	2383	2549	2234	2139	1736	2225	2301	2286	2162	2148	1989	2080	2000	1723	1975	2107	2483	2197	2280	2218	2403	2019	2179	2235	2428	2099	2076	2183	2204	1963	2055	2041	2327	2235	1494	1607	1833	1811	1892	1855	1881	1944	1945	1794	1998	1872	1790
ENSG00000076242	1268	1260	1334	1284	1156	1191	1184	1279	1377	1351	1169	1292	1102	1214	1087	907	1067	1004	1175	1113	1069	1179	1084	993	1364	1315	1478	1216	1225	1434	1085	1010	1038	1088	1117	1206	1093	1104	1232	1247	1292	1283	1369	1354	1346	1308	1156	1247	1225
ENSG00000076248	1216	1218	1344	1313	1281	1076	959	1151	1201	1099	1071	1034	1251	1343	1313	1102	1356	1293	1330	985	895	768	852	667	1625	1298	1488	830	961	958	1259	900	965	677	739	779	1313	1296	1371	1352	1289	1501	1330	1448	1424	1359	1474	1533	1355
ENSG00000076258	37	42	28	28	24	29	21	28	21	19	15	21	48	19	27	11	18	30	41	32	26	29	28	31	26	24	29	38	35	46	35	40	30	28	48	46	26	34	44	32	22	30	26	26	26	37	33	24	38
ENSG00000076321	1227	1135	1250	1299	1105	1113	1012	1143	1178	1100	1056	1139	1233	1087	1110	1031	1066	1173	1067	946	949	900	908	850	1059	1034	1056	874	912	967	1112	1020	1004	1005	1052	1104	1084	1029	1176	1213	1370	1234	1276	1313	1270	1420	1417	1385	1182
ENSG00000076344	23	16	18	16	8	12	13	11	16	12	14	8	6	7	8	5	5	5	33	15	12	15	14	16	24	9	12	10	4	3	13	3	6	0	7	11	2	2	1	2	0	3	1	3	2	1	1	0	5
ENSG00000076351	149	163	147	149	133	114	107	135	117	117	114	108	148	127	147	114	121	105	171	163	139	144	145	99	121	128	153	119	127	129	143	147	132	110	133	137	109	108	156	114	132	135	139	131	149	132	129	128	114
ENSG00000076356	1000	1536	1654	752	906	639	664	1421	1462	500	694	474	628	958	883	278	460	347	298	474	461	243	365	250	259	569	674	200	266	245	122	330	318	156	231	204	718	755	687	953	445	515	1126	451	705	1111	1266	1104	1444
ENSG00000076382	3408	3148	3283	3727	3374	3315	3732	4242	4308	4720	4425	4725	3405	3348	3398	3127	3409	3658	1642	1444	1422	1710	1543	1571	2062	2121	2362	2223	2282	2495	1197	1289	1406	1532	1512	1701	3650	3489	3530	3795	4184	3892	4010	4151	3899	4372	4390	4337	3560
ENSG00000076513	4777	4881	4884	3869	3746	3481	4226	5219	5073	3581	3879	3528	5823	5773	5789	3752	4565	4382	4616	4988	4729	4377	4677	3764	4369	4890	5294	3915	4493	4468	4705	5331	5555	4921	5771	5607	5933	5840	5562	5061	6442	6049	5304	6443	5771	5865	5627	6114	5140
ENSG00000076554	180	176	164	126	132	109	2	8	8	3	10	1	5	7	4	0	4	2	130	146	140	190	157	116	6	4	2	5	4	4	1	3	3	3	2	1	3	4	10	5	4	4	5	6	5	10	8	3	167
ENSG00000076555	156	126	140	90	101	83	90	88	113	87	91	77	103	87	87	46	73	59	196	139	113	126	132	108	215	137	125	137	138	166	152	97	83	94	110	123	61	61	71	86	73	74	89	110	82	68	80	81	80
ENSG00000076604	1055	1056	1121	1107	989	963	913	1086	1081	1099	991	1106	1219	1244	1234	1049	1252	1287	1003	1001	1013	879	978	786	1028	1023	1045	792	865	887	1200	1126	1123	954	1182	1030	946	912	1078	957	1085	858	937	977	920	1196	1410	1162	696
ENSG00000076641	318	284	296	273	318	233	212	245	264	207	196	180	306	318	319	238	282	275	376	183	152	149	140	124	324	167	171	105	90	115	286	128	112	87	110	97	258	236	308	283	221	251	311	261	286	382	398	384	360
ENSG00000076650	275	241	279	257	212	225	234	255	291	264	235	272	305	261	290	211	208	215	265	215	208	170	205	162	251	212	270	218	205	243	236	209	216	188	197	240	254	269	254	270	263	268	242	299	287	331	324	315	218
ENSG00000076662	430	437	449	501	400	405	385	439	413	444	424	463	397	379	383	343	371	396	339	386	386	410	423	330	335	362	416	382	394	415	358	379	340	372	408	385	372	422	475	468	454	526	426	477	438	440	477	468	392
ENSG00000076685	1096	928	991	792	779	692	789	857	873	645	748	660	938	843	828	568	715	713	828	794	744	641	795	618	662	718	739	575	633	633	658	702	699	579	736	639	882	844	882	997	1132	872	980	1050	1004	1246	1128	1082	1016
ENSG00000076706	3982	3850	3985	2695	2727	2314	1859	2246	2265	1761	1746	1728	2964	2818	2848	1635	2044	1897	3555	4373	4469	5659	5503	4933	2702	3087	3443	4152	3903	4826	3180	4469	4623	4256	4606	4860	2390	2580	2788	2911	3238	2638	3074	2956	3034	3102	3220	2962	3270
ENSG00000076716	1060	1142	1245	602	706	506	633	874	879	510	534	536	843	986	973	552	705	567	1946	2665	2598	796	1024	665	1670	2249	2592	743	979	826	1922	3042	3105	1203	1698	1241	960	958	1542	1853	1461	1205	1990	1309	1855	1831	1691	1558	827
ENSG00000076770	199	161	140	151	119	130	157	179	179	145	129	121	228	179	203	136	179	182	188	139	112	89	112	105	254	136	159	119	121	122	248	138	151	128	165	130	189	158	202	180	189	199	197	206	244	194	189	159	204
ENSG00000076826	0	0	0	0	0	1	1	2	0	0	0	0	1	0	0	0	1	0	0	0	0	0	0	0	0	1	0	0	0	1	1	0	0	0	0	0	0	0	0	0	0	0	0	0	0	0	3	0	0
ENSG00000076864	6	2	6	4	4	4	2	2	3	1	2	2	5	1	2	3	7	5	6	7	7	6	10	4	1	3	0	2	1	5	8	11	6	6	6	11	6	3	5	5	4	4	1	4	4	4	2	3	3
ENSG00000076924	1137	1041	1135	1310	1126	1098	862	1021	1108	1219	1135	1142	1137	1235	1149	1006	1094	1188	1098	967	959	980	964	814	932	961	1129	952	965	1041	1073	1020	1058	973	1202	1098	1087	1142	1158	1221	1253	1260	1218	1273	1332	1236	1324	1309	977
ENSG00000076928	2797	2786	2694	2935	2670	2480	2346	2829	2819	2768	2773	2763	2771	2807	2672	2278	2683	2676	2731	2443	2358	2284	2469	1935	2732	2497	2650	2057	2238	2334	2695	2258	2305	2079	2552	2299	1781	2079	1945	2098	2215	2078	2064	2082	2156	1999	2384	2022	1885
ENSG00000076944	12	20	17	9	7	12	6	10	14	8	18	11	11	12	7	8	10	7	14	24	16	26	23	21	17	14	29	26	18	19	17	8	16	16	28	22	6	8	7	5	8	8	12	4	11	10	10	11	4
ENSG00000076984	963	907	872	1065	960	957	698	811	900	958	862	951	884	844	792	717	866	904	1048	824	845	947	902	858	933	852	907	875	895	1001	971	823	854	928	996	1031	690	708	766	681	826	709	809	828	807	727	810	833	602
ENSG00000077009	0	0	0	0	0	0	0	0	0	0	0	0	0	0	0	0	0	0	0	0	0	0	0	0	0	0	0	0	0	0	0	0	0	0	0	0	0	0	0	0	0	0	0	0	0	0	0	0	0
ENSG00000077044	391	452	502	511	479	438	399	564	556	578	579	552	430	507	517	451	503	509	426	390	435	438	412	390	446	429	485	530	498	583	414	371	401	414	412	444	273	334	320	290	317	329	286	329	323	314	345	371	258
ENSG00000077063	2	6	2	3	3	7	8	5	5	3	7	11	0	0	3	1	1	0	9	3	6	4	3	3	13	7	6	8	7	11	6	0	1	3	1	1	1	2	1	8	3	0	0	1	4	2	5	3	0
ENSG00000077080	0	0	0	0	0	0	0	0	0	0	0	0	0	0	0	0	0	0	0	0	0	0	0	0	0	1	0	0	0	0	0	0	0	0	0	0	0	0	0	0	0	0	0	0	0	0	0	0	0
ENSG00000077092	16	20	23	33	28	15	13	25	19	23	7	18	12	28	29	42	18	41	30	25	23	20	29	14	24	26	33	34	33	24	23	42	49	33	62	51	32	23	21	37	35	41	54	27	43	40	26	25	18
ENSG00000077097	3950	3646	4027	4172	3768	3722	3255	3965	3855	4122	3859	3983	3644	3350	3394	3338	3249	3408	4051	3511	3543	3446	3636	2977	3624	3431	3720	3502	3597	3860	3526	3346	3384	3487	3815	3914	2936	2927	3157	3382	3737	3322	3507	3481	3468	3395	3311	3325	3696
ENSG00000077147	9694	9587	10074	10291	9022	9041	8695	9861	10216	10254	9262	9537	9258	9030	9029	7914	8369	8847	8039	7816	7658	8895	8701	7898	7858	7699	8790	8437	8785	9984	7429	7323	7554	8412	8899	9079	8728	8024	8370	7814	8575	7905	7904	8846	8425	8675	8297	8765	11458
ENSG00000077150	1569	1737	1874	8231	4596	6894	1370	1974	1988	7677	4449	7477	1669	1667	1691	5904	4145	7195	1099	1506	1460	2648	2491	2302	996	1659	1734	2259	2138	2542	863	1233	1271	2125	2280	2521	1280	1311	1025	709	1045	888	807	872	778	932	1032	944	1407
ENSG00000077152	1219	960	1093	1062	951	1040	989	1123	1069	1142	1055	1152	1156	1033	1021	936	944	1028	641	490	490	600	514	500	699	653	738	607	599	675	506	412	476	421	402	500	1300	1249	1318	1327	1467	1411	1435	1514	1466	1562	1520	1525	1363
ENSG00000077157	358	298	354	295	309	267	291	298	314	300	286	257	281	289	276	229	230	261	467	323	266	342	306	222	367	361	346	335	306	312	393	346	390	306	388	336	174	192	184	280	313	237	280	216	246	295	278	283	216
ENSG00000077232	6136	5938	6361	7346	6114	6382	5159	5972	6116	6754	5999	6491	5191	4943	4856	4764	4809	5286	5580	5310	5152	7054	6842	6217	5127	5142	5758	6397	6344	7124	4747	4444	4851	6156	6120	6636	4959	4877	5089	5134	5234	5355	5151	5515	5465	5129	5278	5179	5988
ENSG00000077235	3895	3601	3872	3890	3356	3377	2965	3663	3529	3686	3388	3672	3585	3528	3372	2867	3147	3289	3737	3042	3061	3109	3096	2702	3096	2787	3273	2959	2990	3347	3426	2832	3021	2947	3350	3515	3003	3179	3574	3475	3974	3961	3947	3896	3980	3906	4034	4139	3592
ENSG00000077238	2004	2129	2178	3462	2780	3039	2093	2776	2830	3745	3419	3608	2171	2291	2095	2767	2764	3164	1465	1287	1227	2035	1991	1825	1601	1494	1608	2101	1975	2376	1358	1209	1244	1876	1802	2098	1875	2060	1521	1290	1394	1491	1440	1474	1417	1528	1682	1746	1834
ENSG00000077254	1758	1641	1779	1751	1598	1611	1507	1747	1705	1803	1570	1720	1667	1480	1516	1362	1438	1539	1697	1412	1400	1425	1488	1281	1645	1450	1547	1370	1544	1601	1666	1454	1517	1545	1685	1727	1569	1420	1557	1565	1684	1442	1617	1644	1763	1887	1797	1732	1771
ENSG00000077264	307	162	169	198	169	179	155	144	125	142	141	137	172	107	121	91	109	127	303	236	230	218	215	188	196	170	165	133	145	138	230	159	170	124	162	127	115	111	99	87	127	98	76	109	114	115	122	95	183
ENSG00000077274	1	0	0	1	0	1	1	0	1	1	0	0	1	0	0	0	0	0	0	0	0	1	0	0	0	0	2	0	1	0	0	1	0	0	0	0	2	1	0	0	0	0	0	0	3	0	0	0	0
ENSG00000077279	0	0	0	1	0	0	0	0	0	0	0	0	0	0	0	0	0	0	0	0	0	0	0	0	0	0	0	0	0	0	0	0	0	0	0	0	0	0	0	0	0	0	0	0	0	0	0	0	0
ENSG00000077312	1871	1738	1749	1897	1717	1661	1600	1690	1893	1753	1712	1736	1912	1808	1763	1515	1727	1728	1984	1747	1639	1582	1517	1337	1896	1882	2277	1635	1840	1824	1958	1724	1764	1589	1898	1827	1706	1693	1826	1780	1867	1838	1879	1824	1889	1828	1835	1993	1694
ENSG00000077327	0	0	0	1	1	0	0	0	1	1	0	0	0	0	0	1	0	0	0	0	0	0	0	0	0	0	1	0	0	0	0	0	1	0	0	0	1	1	0	0	0	0	0	1	2	0	1	0	0
ENSG00000077348	296	297	311	325	304	290	274	316	345	348	296	334	302	324	334	255	328	318	311	239	284	265	263	246	284	329	352	290	302	332	303	322	320	259	298	285	334	350	381	355	335	355	376	353	389	354	373	423	297
ENSG00000077380	1852	1841	1838	1844	1657	1690	1525	1835	1839	1719	1613	1693	1616	1537	1658	1375	1422	1402	1791	1494	1544	1381	1546	1357	1827	1640	1760	1432	1529	1530	1577	1467	1547	1392	1514	1572	1660	1767	1873	1859	1985	1919	1947	1904	1972	1994	1892	2009	1862
ENSG00000077420	1723	1638	1786	1449	1388	1267	1330	1495	1514	1407	1342	1352	1258	1253	1151	821	1036	1039	1048	1135	1127	1162	1239	988	813	953	1130	1229	1187	1389	608	675	729	816	871	875	1232	1135	989	902	1190	1162	1017	1243	976	1125	1061	1188	1852
ENSG00000077454	1232	1104	1192	1220	1063	980	1030	1102	1121	1101	1049	1098	1114	1106	1061	933	1009	1110	1093	972	998	957	1006	837	872	911	1022	816	797	892	901	832	915	878	1067	1045	717	766	705	798	814	742	789	862	799	880	932	907	642
ENSG00000077458	406	380	360	482	416	396	349	334	379	481	365	498	329	310	332	304	323	364	462	328	339	397	367	326	427	394	361	370	365	413	342	292	295	365	364	371	231	197	233	226	216	195	202	230	209	247	245	275	246
ENSG00000077463	580	595	629	541	542	465	457	589	541	513	546	495	566	590	523	448	510	581	564	502	486	466	476	419	473	524	548	431	447	493	498	493	470	438	485	494	451	493	541	467	503	521	508	507	513	523	570	546	507
ENSG00000077498	0	0	0	0	0	0	0	0	0	0	0	0	0	0	0	0	0	0	0	0	0	0	0	0	0	0	0	0	0	0	0	0	0	0	0	0	0	0	0	0	0	0	0	0	0	0	0	0	0
ENSG00000077514	1483	1325	1393	1602	1389	1404	1268	1365	1463	1663	1480	1581	1376	1363	1293	1190	1319	1355	1120	851	872	808	815	792	1246	1081	1131	933	958	1031	937	652	731	615	642	624	1268	1330	1282	1290	1400	1355	1401	1331	1357	1632	1453	1552	1309
ENSG00000077522	2	0	0	3	1	0	0	2	1	0	1	3	2	3	1	0	3	0	0	2	0	0	1	2	0	2	0	0	1	1	1	1	1	0	1	0	1	1	0	0	0	0	0	1	0	0	1	0	0
ENSG00000077549	10774	10052	10799	12227	10475	10338	8115	9452	9666	10057	9325	9862	9225	8986	9052	8555	9144	9826	11792	10466	10175	11183	10929	10004	10362	9868	11133	10092	10308	11596	10423	9963	10199	10813	11446	12403	9659	9909	10347	10413	10749	11041	10754	10898	10598	10779	10881	11385	10193
ENSG00000077585	551	546	562	550	502	435	359	481	465	466	454	477	515	378	431	381	402	436	495	341	360	388	389	350	269	267	280	301	291	357	313	267	278	311	336	391	450	462	484	471	514	490	500	580	499	467	444	508	546
ENSG00000077616	20	10	22	22	16	19	5	11	15	15	4	11	14	14	20	8	13	11	14	11	7	14	10	8	9	5	9	9	3	13	26	19	14	9	10	20	13	8	10	13	11	14	15	5	10	16	9	9	10
ENSG00000077684	2188	2110	2244	1332	1420	1114	2201	2453	2359	1416	1563	1352	1691	1713	1687	875	1171	1064	1451	1156	1113	1017	1086	814	1592	1217	1445	809	1027	861	1091	955	991	725	945	814	1711	1634	2163	2526	2392	2274	2712	2307	2207	2517	2488	2559	1715
ENSG00000077713	1445	1411	1523	1107	1070	990	1505	1701	1660	1369	1340	1340	1374	1322	1352	975	1161	1111	1353	1256	1107	931	965	840	1580	1347	1554	937	1105	1069	1448	1208	1274	988	1165	1039	1558	1543	1455	1429	1630	1545	1465	1660	1562	1621	1671	1613	1629
ENSG00000077721	3068	3112	3269	3283	3022	3101	2897	3173	3283	3469	3126	3293	2957	2858	2871	2652	2706	2953	2674	2412	2358	2650	2529	2167	2620	2645	2907	2467	2470	2759	2449	2260	2404	2492	2538	2748	3006	3069	3272	3327	3540	3249	3404	3496	3438	3521	3463	3392	3296
ENSG00000077782	4160	4136	4368	3752	3543	3132	4532	5281	5580	4829	4748	4738	4997	5157	5008	3897	4480	4553	3929	3629	3534	3656	3677	3372	4190	4232	4627	4471	4226	5083	4217	3776	3818	4065	4222	4674	4913	4940	4596	4840	5030	4899	5117	5217	5114	5453	5223	5490	3937
ENSG00000077800	0	0	0	0	0	0	0	0	0	0	0	0	0	0	0	0	0	0	0	0	0	0	0	0	0	0	0	0	0	0	0	0	0	0	0	0	0	0	0	0	0	0	0	0	0	0	0	0	0
ENSG00000077809	1081	941	1089	885	878	764	820	970	1029	931	857	850	919	941	920	631	822	825	1254	984	1027	929	970	789	1081	957	1077	956	891	1010	1214	914	987	981	1114	1064	824	897	864	901	929	925	938	998	978	965	1037	985	847
ENSG00000077935	12	5	7	13	11	8	2	1	3	2	3	2	7	7	3	1	4	4	9	10	6	10	8	10	1	4	6	2	4	2	3	5	1	3	3	4	6	2	4	4	9	5	6	6	4	1	2	4	17
ENSG00000077942	5584	4918	4954	5885	5631	5171	2721	3280	3322	3591	3267	3372	3949	3638	3253	3289	3853	3884	6593	3996	3914	4016	4462	3455	3014	2438	2736	2221	2408	2466	5147	3142	3169	3316	3850	3726	3552	3749	4044	4289	4415	4372	4946	4275	4764	4702	4585	4509	3902
ENSG00000077943	12	6	13	11	14	12	19	22	18	10	18	13	8	3	10	4	6	5	10	5	10	22	14	16	3	16	19	16	12	11	13	16	16	12	14	15	6	5	13	12	17	14	23	9	8	13	19	8	6
ENSG00000077984	1	3	3	3	0	0	2	1	1	1	2	2	0	1	1	1	3	2	0	1	5	1	0	1	1	0	1	1	2	0	0	1	1	1	1	0	0	2	0	1	0	1	1	0	1	0	1	0	3
ENSG00000078018	76	82	86	248	146	206	64	74	57	149	107	125	50	42	51	86	83	116	22	23	18	18	7	7	14	27	33	4	20	17	16	20	16	12	16	16	24	22	26	46	19	21	46	19	25	31	34	34	50
ENSG00000078043	558	524	557	494	536	453	473	533	557	438	462	470	494	503	481	340	417	374	517	477	480	505	482	417	486	506	524	492	497	516	468	427	460	418	468	493	461	471	539	483	527	561	478	541	548	516	524	548	598
ENSG00000078053	91	76	84	83	94	70	63	68	73	77	73	61	168	180	180	139	165	177	91	71	84	107	87	88	91	83	76	101	82	102	247	145	178	194	178	216	170	206	240	263	298	247	263	280	297	310	274	256	77
ENSG00000078061	1420	1394	1452	1366	1356	1173	1407	1552	1606	1478	1447	1418	1388	1346	1319	1098	1291	1335	1472	1285	1312	1310	1383	1145	1366	1250	1558	1420	1332	1499	1317	1231	1178	1171	1323	1319	1167	1198	1249	1289	1421	1284	1273	1444	1378	1334	1432	1366	1270
ENSG00000078070	429	374	391	441	410	377	306	355	358	365	316	392	358	347	387	303	333	374	489	341	346	385	336	318	429	353	383	284	330	355	436	348	355	348	351	334	342	320	364	412	426	421	453	466	384	396	423	386	349
ENSG00000078081	0	0	2	27	6	22	2	0	3	3	4	5	1	0	0	6	4	3	0	1	0	8	3	12	0	0	1	1	1	1	3	0	0	3	3	2	1	1	1	0	0	0	2	3	2	2	1	1	0
ENSG00000078098	4468	3643	3755	4040	3706	3560	3278	3450	3416	3534	3189	3305	4472	3880	3817	3505	3743	3908	4541	2898	2917	3327	3525	3007	3445	2754	2990	2964	3075	3310	4408	3544	3553	4097	4327	4711	3514	3586	3650	3849	4088	3730	4192	3875	3959	4212	3896	4158	2765
ENSG00000078114	0	1	1	2	1	0	1	2	1	1	0	0	1	0	1	1	0	1	0	0	1	0	1	0	0	0	0	0	1	2	1	6	2	1	3	2	2	1	2	3	2	1	7	1	1	1	2	2	1
ENSG00000078124	1248	1118	1237	1143	1094	1052	1024	1204	1220	1208	1125	1073	1207	1086	1080	987	1025	1005	1047	714	683	758	776	649	989	744	810	695	694	796	803	635	647	606	692	712	1121	1041	1132	1183	1161	1062	1177	1214	1151	1393	1269	1223	1440
ENSG00000078140	3748	3330	3491	3591	3202	3210	3440	3664	3907	3593	3386	3377	3607	3312	3219	2855	2998	3200	2950	2562	2470	2813	2802	2467	2985	2898	3212	2621	2903	3043	2859	2567	2743	2573	2797	2856	3341	3175	3282	3257	3395	3325	3367	3465	3654	3766	3595	3731	4113
ENSG00000078142	1135	1011	1110	1203	1110	1015	965	1047	1069	1112	1020	1131	1033	1006	954	818	945	947	1030	916	856	1031	1110	932	906	890	991	985	1023	1039	1002	865	832	1076	1190	1180	847	898	899	904	954	875	918	895	844	1014	925	964	961
ENSG00000078177	480	460	487	562	497	501	403	502	494	558	533	541	460	413	478	466	464	492	465	448	404	399	446	378	406	406	427	352	374	434	419	356	383	452	449	477	354	351	388	368	399	321	451	414	391	431	432	427	396
ENSG00000078237	700	708	746	789	650	664	554	647	698	673	596	597	623	645	613	582	575	616	588	525	491	442	494	434	560	479	551	427	431	495	586	509	587	465	515	507	712	723	735	700	768	764	704	768	679	802	752	857	783
ENSG00000078246	1675	1400	1504	1954	1602	1672	1274	1305	1362	1664	1553	1645	1250	1148	1122	1278	1219	1496	1941	1678	1582	1688	1758	1476	1760	1575	1798	1524	1585	1757	1825	1586	1682	1723	1858	1935	1108	1094	1371	1426	1605	1473	1427	1583	1408	1447	1375	1441	1271
ENSG00000078269	4803	4995	5062	4039	4099	3467	4373	5612	5396	4124	4381	3793	4711	4850	4530	3239	3839	3551	4515	4618	4532	3806	4083	3388	4640	4805	5442	3967	4173	4389	4395	4218	4489	3541	3985	4080	4552	4569	3832	3630	4174	4426	3537	4688	3773	3646	3627	4424	4668
ENSG00000078295	36	38	40	17	20	16	10	13	20	10	16	10	11	15	10	3	7	7	29	14	18	3	12	13	7	5	13	3	5	6	6	10	8	2	8	6	10	8	5	13	20	12	13	11	8	18	9	9	31
ENSG00000078304	3143	2568	2768	2672	2390	2291	2965	2955	3059	2873	2575	2815	2900	2510	2543	2201	2334	2424	2893	2415	2298	2271	2398	2090	2886	2591	2922	2431	2506	2693	2709	2347	2542	2490	2611	2757	2947	2871	3004	2966	3376	3082	2999	3446	3291	3458	3289	3131	3389
ENSG00000078319	92	89	88	96	83	61	83	102	92	92	80	86	88	67	60	57	73	59	65	89	74	74	77	51	88	111	117	79	71	97	74	76	65	71	71	76	69	89	92	78	61	100	65	66	75	71	64	63	80
ENSG00000078328	0	0	0	1	0	0	0	0	0	0	0	0	0	0	0	0	0	0	0	0	0	0	0	0	0	0	0	0	0	0	0	0	0	0	0	0	0	0	0	0	0	0	0	0	0	1	0	0	0
ENSG00000078369	19222	18328	19455	21303	18144	18676	17013	19645	20103	20917	18941	20037	18741	18271	17675	16563	17668	19476	17214	15376	14931	15761	15893	13946	16655	16761	19395	15477	16577	17453	15695	14881	15543	15250	16861	17450	18790	18311	19425	18644	20130	19828	19303	20524	20165	20180	20026	21001	20014
ENSG00000078399	594	639	716	606	575	525	484	557	694	547	556	571	533	516	520	347	390	407	460	440	480	462	452	367	354	476	511	472	447	534	369	407	440	486	430	499	513	547	571	653	673	605	617	711	634	604	524	614	528
ENSG00000078401	208	221	215	337	270	315	119	233	221	232	212	224	215	250	280	490	418	491	114	170	156	267	268	246	94	177	172	119	152	124	85	102	112	201	204	257	284	210	305	319	436	230	287	338	254	392	326	542	325
ENSG00000078403	1043	978	1000	987	838	760	868	995	926	924	787	899	985	903	932	691	803	769	1025	842	749	821	859	722	1027	848	904	716	730	781	967	790	928	778	839	902	867	761	828	873	901	887	948	860	902	1000	932	980	681
ENSG00000078487	23	16	29	13	19	11	21	24	25	24	26	21	26	26	20	17	28	22	17	17	25	21	22	19	22	36	28	29	39	37	30	33	24	47	43	44	13	21	21	22	19	16	15	22	19	23	25	22	9
ENSG00000078549	0	0	1	0	0	0	0	0	0	0	0	0	0	0	0	0	0	0	0	0	0	0	0	0	0	0	0	0	0	0	0	0	0	0	0	0	0	0	0	0	0	0	0	0	0	0	0	0	0
ENSG00000078579	0	0	0	0	1	0	1	0	0	0	0	0	0	1	1	1	0	1	1	0	0	0	1	0	1	0	0	0	0	0	0	0	0	1	0	0	0	0	0	0	0	0	2	0	1	0	0	1	0
ENSG00000078589	0	0	0	0	0	0	0	0	0	0	0	0	0	0	0	0	0	0	0	0	0	0	0	0	0	0	0	0	0	0	0	0	0	0	0	0	0	0	0	0	0	0	0	0	0	0	0	0	0
ENSG00000078596	2	0	1	1	1	0	0	0	0	0	0	0	0	0	0	0	0	0	0	0	1	2	0	0	0	0	0	0	0	0	0	0	0	0	0	0	0	0	1	0	0	0	0	0	0	1	0	0	2
ENSG00000078618	4616	4373	4586	4102	3759	3659	3893	4266	4397	3913	3906	3824	4345	4073	3998	3091	3664	3487	4555	3938	3932	4226	4425	3745	4307	4160	4598	4082	4219	4548	4068	3962	4276	4425	4683	4822	3882	4060	4340	4437	4568	4594	4304	4611	4433	4409	4560	4513	4495
ENSG00000078668	2783	2588	2774	2540	2303	2249	2497	2699	2818	2454	2366	2428	2644	2377	2442	2105	2255	2246	2448	1968	1908	1906	1877	1768	2546	2326	2503	1912	2061	2106	2113	1843	1984	1703	1901	1931	2877	2874	3105	3096	3257	3347	3263	3278	3286	3333	3325	3364	3083
ENSG00000078674	3399	2992	3198	3296	2942	2842	2858	3200	3154	3153	2936	3011	2994	2727	2897	2715	2777	2889	3054	2548	2481	2378	2500	2147	3097	2785	3199	2444	2583	2571	2994	2565	2723	2507	2709	2620	2503	2467	2449	2589	2950	2708	2763	2845	2970	2881	2746	2872	2767
ENSG00000078687	490	403	418	396	360	341	339	341	360	362	316	349	419	358	407	304	334	327	388	344	326	289	320	280	341	277	317	228	287	295	315	239	282	242	300	269	288	275	250	286	335	294	354	346	307	378	409	414	284
ENSG00000078699	585	446	541	620	505	475	459	494	531	622	514	552	464	427	413	452	447	490	656	552	567	553	623	517	497	512	596	477	528	555	519	517	525	544	600	619	290	341	334	394	496	366	416	406	389	397	366	415	308
ENSG00000078725	118	86	84	53	40	39	160	192	195	110	99	100	154	139	127	56	64	40	83	62	87	75	87	50	145	132	169	191	156	213	288	143	141	146	160	170	170	188	198	238	191	292	268	175	211	190	163	170	59
ENSG00000078747	2327	2330	2455	2722	2395	2430	1896	2389	2384	2464	2221	2393	2205	2124	2168	2047	2048	2166	2401	2236	2208	2223	2296	2017	2270	2273	2481	2011	2073	2288	2125	2203	2179	2152	2357	2485	2387	2150	2321	2413	2529	2320	2322	2526	2354	2589	2391	2582	2576
ENSG00000078795	3	5	3	3	6	0	0	1	2	3	1	1	1	2	0	2	1	1	1	1	2	3	0	1	1	0	3	1	0	0	1	0	2	2	2	0	2	1	2	0	2	1	0	1	1	0	1	1	0
ENSG00000078804	512	468	485	474	425	429	379	417	402	444	381	471	578	516	547	444	499	523	593	552	557	597	601	502	465	413	479	544	533	641	570	562	533	728	756	832	429	421	447	470	593	482	510	529	463	549	499	534	390
ENSG00000078808	6873	6731	7227	8178	6793	6883	5523	6497	7449	7485	6837	7346	6052	6168	6130	5387	5969	6431	6775	6717	6584	7364	7371	6406	6172	6732	7453	7337	7288	8292	6393	5859	6022	6689	7260	7655	6401	6335	6763	6851	6947	7120	7123	7045	7140	6777	6922	7295	6248
ENSG00000078814	27	18	23	39	27	25	13	9	13	24	22	15	16	10	10	14	7	15	33	40	35	53	46	35	18	22	18	20	23	18	29	19	26	24	29	11	7	4	4	5	4	3	2	2	2	4	3	1	3
ENSG00000078898	0	0	0	0	0	0	0	0	0	0	0	0	0	0	0	0	0	0	0	0	0	0	0	0	0	0	0	0	0	0	0	0	0	0	0	0	0	0	0	0	0	0	0	1	0	0	0	0	0
ENSG00000078900	5	6	11	3	6	6	4	7	7	2	2	4	11	3	3	1	2	2	5	4	5	1	1	3	4	2	4	4	2	0	4	0	3	0	1	2	4	6	4	3	2	4	2	4	2	0	3	4	3
ENSG00000078902	1583	1425	1539	1516	1320	1293	1349	1358	1419	1417	1404	1395	1619	1414	1367	1196	1421	1459	1253	1223	1228	1170	1241	1037	1201	1274	1400	1236	1251	1319	1351	1313	1352	1168	1356	1432	1600	1589	1500	1407	1595	1627	1537	1603	1569	1566	1752	1816	1517
ENSG00000078967	193	165	214	178	194	157	171	213	214	181	171	203	191	159	166	150	162	168	273	207	220	245	257	201	249	221	283	229	245	236	305	260	256	267	310	309	212	204	239	192	209	210	231	253	244	193	230	206	194
ENSG00000079101	1	1	2	0	0	0	0	0	0	0	0	0	0	0	0	0	0	0	1	2	1	1	1	1	1	0	0	0	0	0	0	1	1	1	0	0	0	0	0	0	0	0	0	0	0	0	0	0	2
ENSG00000079102	202	185	192	119	112	118	163	171	170	84	104	61	189	159	198	83	141	97	424	209	217	185	193	158	337	252	259	110	187	118	390	250	272	208	267	218	164	166	273	187	236	272	230	228	257	210	193	205	121
ENSG00000079112	0	0	3	2	2	3	1	0	1	0	1	1	2	1	1	2	0	1	0	3	1	0	2	1	0	1	1	0	1	1	2	1	0	2	1	1	1	0	0	1	0	2	1	1	0	1	0	0	4
ENSG00000079134	757	653	693	751	713	664	669	686	835	752	727	775	794	651	693	580	658	736	726	525	518	540	535	475	730	580	682	525	551	518	607	514	523	504	576	561	590	529	580	557	631	614	583	643	689	709	691	752	703
ENSG00000079150	953	810	829	840	722	651	718	712	774	701	628	720	672	640	632	535	576	579	853	747	700	774	797	682	638	650	661	793	710	820	746	665	722	839	836	879	761	721	777	775	870	870	874	867	878	858	876	839	806
ENSG00000079156	706	640	658	446	401	341	876	906	814	631	617	629	974	842	892	495	664	585	704	500	500	360	388	303	825	568	652	391	406	400	985	600	671	490	546	471	941	901	791	742	881	776	822	933	801	1054	950	1082	642
ENSG00000079215	1468	1218	1285	1644	1720	1366	1298	1224	1237	1743	1767	1681	1467	1202	1204	1621	1960	1931	1782	779	815	1157	1224	1010	1440	743	831	1099	1178	1200	1853	800	875	1150	1268	1262	1198	1185	1434	2037	1468	1233	1998	1368	1663	2235	2163	1915	1485
ENSG00000079246	10704	10181	10996	11630	10057	10001	9266	10824	11088	11101	10436	10504	10155	9891	9811	9087	9750	10171	9366	7951	7535	8388	8375	7443	9756	8377	9672	8753	9127	9670	8391	7613	7937	8253	8549	9117	11451	11041	12153	11712	12199	12971	12271	12600	12430	12416	12223	12563	12315
ENSG00000079257	828	871	944	701	628	566	379	499	467	409	384	338	218	267	247	173	187	194	1345	1111	990	762	857	670	400	637	746	475	539	543	364	455	468	513	496	589	233	211	195	204	281	309	248	298	232	230	190	233	549
ENSG00000079263	12	8	14	9	7	5	3	1	2	3	4	2	5	6	5	2	3	2	10	13	6	11	11	12	7	2	6	4	4	4	4	6	10	9	13	7	7	6	5	5	8	7	13	7	7	5	8	5	12
ENSG00000079277	478	403	438	366	394	351	367	377	397	341	298	362	424	343	364	295	336	322	476	382	397	353	392	313	454	414	427	314	336	344	455	359	359	349	420	402	289	295	344	338	349	327	324	372	343	406	428	387	331
ENSG00000079308	8571	7489	7927	3907	4666	3207	6640	7283	6814	3592	4238	3413	9047	7780	7530	3378	4860	3785	6397	9250	9410	7870	9092	6748	5034	8049	8719	6486	7695	7358	6730	11258	11121	8810	11807	9883	6385	6506	7025	5996	7977	6345	6510	7115	6177	6168	6423	7698	6379
ENSG00000079313	1213	1189	1187	1418	1352	1239	1000	1182	1276	1275	1224	1280	1311	1211	1123	1075	1297	1333	1058	977	911	908	924	815	1081	982	1127	842	1009	1029	986	882	835	784	925	866	1006	1063	897	1015	1059	935	1006	1012	1027	1047	1233	1146	962
ENSG00000079332	3743	3642	3663	4467	3789	3994	4002	4299	4551	4425	3980	4393	4369	3980	4062	3829	3977	4314	3698	3556	3393	3752	3501	3224	3918	4015	4533	3955	4071	4374	3933	4022	4120	4266	4577	4657	4335	4490	4836	4802	5109	5134	5029	5151	5069	5447	5452	5355	4181
ENSG00000079335	150	118	123	150	147	108	110	93	104	99	95	133	102	105	85	95	121	98	90	70	48	89	69	62	93	71	74	49	35	62	65	64	70	55	48	75	118	90	99	111	113	83	113	110	103	122	131	107	124
ENSG00000079337	88	56	58	87	74	95	44	49	53	61	49	48	70	53	64	58	78	96	123	142	149	118	130	103	97	152	126	114	99	92	115	147	145	157	165	157	54	79	50	51	71	59	40	72	67	55	75	72	68
ENSG00000079385	0	0	0	0	0	0	0	0	0	1	1	0	0	0	0	0	0	0	0	0	0	0	1	0	0	0	1	0	0	0	0	0	0	0	0	1	0	0	0	0	0	0	0	0	0	0	0	0	0
ENSG00000079387	932	805	847	927	714	769	786	817	848	892	810	855	884	713	749	728	758	813	722	650	571	597	631	538	742	683	767	682	678	730	670	585	651	581	613	636	890	808	809	856	903	854	835	907	910	968	929	936	867
ENSG00000079393	0	0	0	0	0	0	0	0	0	0	0	0	0	0	0	0	0	0	0	0	0	0	0	0	0	0	0	0	0	0	0	0	0	0	0	0	0	0	0	0	0	0	0	0	0	0	0	0	0
ENSG00000079432	3744	3473	3507	3331	3244	2856	2940	3703	3644	3377	3446	3317	3428	3274	3092	2543	3041	3014	4281	3705	3502	3337	3407	2901	3945	3884	4107	3398	3582	3926	3934	3635	3504	3257	3989	3730	2182	2396	2544	2467	2972	2355	2522	2817	2686	2478	2913	2572	2178
ENSG00000079435	105	93	95	104	89	65	60	65	81	77	66	89	70	90	88	59	60	66	74	64	64	81	73	58	57	59	73	82	69	66	36	41	39	52	60	56	81	74	85	98	102	113	125	108	103	100	95	99	83
ENSG00000079459	2909	2292	2318	2171	2036	1823	1879	1908	1957	1704	1770	1660	2256	1924	1863	1609	1789	1799	4912	3445	3395	2863	3078	2533	3450	2858	3136	2144	2501	2689	3733	3152	3254	2768	3078	3058	1869	1951	2149	2233	2199	2438	2421	2409	2723	2180	2327	2642	2348
ENSG00000079462	312	334	327	275	252	210	247	270	298	237	240	232	361	353	339	234	311	309	429	320	299	222	244	193	462	338	466	220	256	244	476	305	354	239	303	266	356	347	377	385	358	399	343	412	384	420	380	352	288
ENSG00000079482	295	278	282	196	211	181	163	202	201	193	185	156	193	190	171	124	118	136	305	300	253	223	257	177	221	207	185	146	194	164	233	214	231	162	187	182	173	173	209	236	234	189	277	195	237	257	262	249	245
ENSG00000079557	0	0	0	0	0	0	0	0	0	0	0	0	0	0	0	0	0	0	0	0	0	0	0	0	0	0	0	0	0	0	0	0	0	0	0	0	0	0	0	0	0	0	0	0	0	0	0	0	0
ENSG00000079616	2687	2676	2755	2895	2446	2534	2679	3079	3223	3259	3116	3330	2792	2678	2562	2140	2613	2637	1704	1576	1460	1625	1521	1450	1976	1934	2219	1918	1947	2119	1331	1275	1385	1406	1446	1538	2742	2767	2806	3175	3166	3314	3275	3315	3285	3260	3159	3222	2472
ENSG00000079689	0	0	0	0	0	0	0	0	0	0	0	0	0	0	0	0	0	0	0	0	0	0	0	0	0	0	0	0	0	0	0	0	0	0	0	0	0	0	0	0	0	0	0	0	0	0	0	0	0
ENSG00000079691	391	316	337	216	200	185	240	252	248	143	160	159	340	328	317	163	210	198	515	391	409	403	449	386	339	272	318	250	277	324	480	367	369	338	401	417	289	253	250	221	283	247	261	253	260	281	267	250	279
ENSG00000079739	2344	2200	2359	2395	2189	2021	2073	2466	2407	2290	2192	2186	2019	1861	1858	1642	1746	1765	2901	3675	3593	4208	4323	3724	2761	3281	3689	3936	3918	4486	2429	3071	3004	3442	3537	3782	2026	2022	2543	2293	2419	2434	2472	2345	2515	2432	2478	2218	2131
ENSG00000079785	4081	3842	4146	4235	3710	3656	3978	4381	4605	4537	4060	4238	3588	3445	3412	2853	3163	3275	3902	3772	3649	3691	3759	3210	4274	4351	4908	3974	4392	4428	3433	3311	3508	3270	3738	3568	3739	3666	4237	4169	4359	4282	4357	4278	4276	4492	4498	4458	4540
ENSG00000079805	4193	4128	4297	4175	3705	3779	3480	3984	4140	4192	3930	3968	3982	3933	3939	3296	3849	3908	4008	3426	3293	3397	3584	2936	3818	3741	4033	3284	3473	3645	3626	3226	3290	3197	3413	3508	3403	3559	3450	3809	4011	3790	3928	3859	3888	3862	4128	4056	3786
ENSG00000079819	5402	5041	5332	5177	4790	4429	4306	4988	5139	4454	4479	4440	4427	4346	4433	3749	4357	4252	4876	3795	3600	3251	3615	2789	4953	4440	4757	3037	3549	3456	4254	3389	3619	2995	3528	3296	3277	3247	3586	4057	4296	3816	4182	4001	4235	4004	4023	3703	3734
ENSG00000079841	282	252	246	157	121	124	168	220	224	109	114	82	186	179	179	109	134	123	431	368	368	74	105	65	287	380	436	53	83	50	149	207	238	39	71	53	103	113	120	122	154	133	123	145	134	121	171	142	195
ENSG00000079931	747	733	797	764	714	661	312	387	394	344	315	357	539	512	458	434	472	474	826	1044	977	1111	1185	943	536	646	694	789	791	861	693	820	815	1249	1206	1261	452	510	514	504	557	596	529	551	545	511	505	491	587
ENSG00000079950	1257	1255	1321	1288	1088	1152	1135	1222	1285	1164	1154	1230	1437	1319	1346	1180	1235	1255	1566	1273	1280	1273	1383	1067	1482	1304	1467	1111	1250	1181	1760	1552	1627	1531	1608	1712	1407	1249	1479	1621	1656	1484	1549	1621	1563	1735	1557	1695	1402
ENSG00000079974	220	232	230	205	212	200	208	216	232	214	237	188	180	172	168	142	164	154	301	241	229	228	250	204	264	214	265	194	232	230	265	209	261	215	264	228	152	134	182	158	173	146	153	137	172	154	160	146	143
ENSG00000079999	2526	2433	2367	2369	2125	2048	2025	2392	2537	2326	2360	2191	2377	2262	2201	1905	2139	2249	2238	1864	1884	2086	2035	1728	2168	2023	2331	1997	2072	2337	2135	1900	1908	1890	2013	2083	2552	2484	2669	2840	2942	3126	2951	3001	3056	3150	3231	3306	2575
ENSG00000080007	8	14	4	8	8	7	23	16	19	23	27	24	27	28	32	21	30	20	15	14	5	10	8	11	40	39	41	35	34	41	63	42	36	47	56	61	31	30	27	31	36	39	45	46	31	41	28	36	9
ENSG00000080031	5	5	2	1	6	1	2	4	5	2	3	3	4	4	2	7	5	7	11	4	13	11	12	18	2	7	12	3	11	10	4	7	3	6	5	10	2	2	3	5	1	5	6	5	1	2	3	1	2
ENSG00000080166	4	1	0	5	1	3	4	2	0	1	1	2	1	1	1	2	0	0	0	1	4	1	1	0	1	0	2	1	2	2	3	1	1	1	0	1	0	0	1	1	1	0	0	1	0	0	0	0	1
ENSG00000080189	1100	1034	1115	1406	1215	1107	911	939	1035	1251	1064	1232	969	930	844	923	992	996	1390	1352	1339	1636	1600	1414	1158	1247	1448	1472	1396	1592	1235	1231	1226	1441	1572	1596	939	875	1033	979	1124	1026	1084	1001	1118	1003	1047	924	1006
ENSG00000080200	274	275	275	249	268	227	257	314	290	284	247	240	315	310	251	232	256	229	265	240	253	240	290	219	251	238	261	221	243	248	269	276	269	248	294	277	263	287	285	311	355	303	339	304	329	345	352	401	287
ENSG00000080224	0	0	3	0	0	1	0	0	0	0	0	1	2	0	4	0	1	1	0	0	3	1	0	0	0	0	0	0	2	0	0	0	0	1	0	0	1	1	3	1	0	0	3	0	1	0	0	2	0
ENSG00000080293	0	0	0	0	0	0	0	0	0	0	0	0	0	0	0	0	0	0	0	0	0	0	0	0	2	1	0	0	0	0	0	0	0	0	0	0	0	0	0	0	0	0	0	0	0	0	0	0	0
ENSG00000080298	151	114	116	138	134	140	81	70	91	95	67	93	104	87	80	79	97	103	139	84	88	107	99	93	117	82	97	82	76	98	131	95	104	111	117	136	91	85	74	98	80	73	89	105	110	99	102	96	79
ENSG00000080345	2396	2244	2350	3017	2521	2641	2304	2758	2720	3109	2763	2801	2425	2265	2272	2463	2433	2551	2173	1837	1794	1911	1913	1666	2219	1928	2233	1909	1919	2240	2012	1655	1730	1696	1852	1816	2243	2109	2220	2216	2321	2338	2343	2453	2291	2443	2348	2684	2610
ENSG00000080371	1666	1689	1716	2268	1750	1940	1727	1876	2149	2566	2086	2495	1663	1601	1562	1779	1672	1955	1185	1150	1116	1278	1338	1167	1229	1353	1527	1392	1375	1591	1050	1020	1170	1081	1223	1282	1616	1449	1561	1459	1578	1525	1358	1536	1539	1581	1568	1682	1988
ENSG00000080493	996	833	921	1170	805	972	851	984	994	1040	832	1003	1358	1133	1181	717	718	833	1010	933	817	799	768	706	981	845	965	998	964	1164	986	883	845	702	794	819	1220	1308	852	721	955	913	720	1112	788	1115	1010	1263	1555
ENSG00000080503	1866	1735	1907	1690	1704	1499	1633	1816	1878	1814	1873	1794	1681	1566	1592	1265	1420	1422	2297	2111	2127	2193	2290	1962	2226	1977	2296	2468	2321	2828	2276	2042	2177	2659	2687	3029	1296	1332	1513	1754	1718	1552	1775	1740	1741	1571	1556	1556	1494
ENSG00000080511	11	28	24	62	25	52	16	20	7	28	15	31	18	16	16	38	15	42	1	2	1	6	2	1	0	4	1	3	2	3	2	2	4	2	0	5	17	20	15	6	16	25	13	25	18	8	15	16	20
ENSG00000080546	407	344	367	452	374	452	261	282	327	429	305	412	255	264	313	295	239	293	368	272	255	228	244	191	268	258	307	223	226	242	327	310	281	251	276	282	269	284	329	394	379	372	432	330	380	361	325	373	259
ENSG00000080561	169	158	167	152	159	155	92	148	132	143	114	139	70	86	86	94	96	108	152	173	181	169	201	119	88	146	157	82	128	102	69	120	150	106	133	113	84	89	119	186	128	146	165	152	166	179	159	181	129
ENSG00000080572	0	0	0	0	1	0	0	0	0	0	0	0	0	0	0	0	0	0	0	0	0	0	0	0	0	0	0	0	0	0	0	0	0	0	0	0	0	0	0	0	0	0	0	0	0	0	0	0	0
ENSG00000080573	3250	3389	3511	5777	4199	4981	2818	3559	3505	4371	3635	4182	3966	3999	3794	4633	4149	5187	1857	1472	1383	1923	1678	1620	1330	859	1044	1196	1123	1321	1954	1322	1349	1885	1895	2087	3765	4314	4012	4193	4492	4762	4440	4336	4424	4486	4391	4571	2772
ENSG00000080603	4046	3705	3624	4481	3919	3926	3434	4092	3953	4573	4079	4077	3924	3747	3707	3503	3980	3952	4016	3221	3284	3784	3814	3196	3640	3656	3920	3860	3831	4354	3967	3365	3518	3550	4229	4305	2804	2976	3106	3219	3384	3382	3433	3512	3700	3686	3979	4457	3079
ENSG00000080608	1919	2217	2282	2866	2559	2549	1674	2115	2355	2461	2300	2533	2304	2361	2398	2430	2384	2691	1421	1522	1426	1493	1554	1334	1493	1623	1705	1433	1643	1585	1452	1567	1627	1360	1581	1523	2283	2282	2132	2140	2180	2250	2269	2116	2091	2386	2450	2707	2138
ENSG00000080618	2	0	2	0	1	0	1	1	4	1	2	1	1	1	2	1	2	0	2	2	2	1	0	1	0	1	2	1	0	1	0	0	0	1	1	1	0	1	1	0	1	1	2	0	1	0	0	0	0
ENSG00000080644	3	1	3	0	0	1	0	4	1	4	4	6	4	6	7	2	3	2	0	0	0	1	0	0	2	2	5	2	4	1	5	1	5	4	2	1	2	3	4	3	5	4	1	5	7	3	5	6	2
ENSG00000080709	0	0	0	0	0	0	0	0	0	0	0	0	0	0	0	1	0	0	0	0	0	0	0	0	0	0	0	0	0	0	0	0	1	0	0	0	0	0	0	0	0	0	0	0	0	0	0	0	0
ENSG00000080802	701	619	677	732	629	659	634	618	590	659	595	617	652	606	589	528	597	661	643	570	540	576	503	513	591	494	580	447	511	595	547	529	581	573	574	627	599	583	595	654	664	665	659	719	711	740	747	830	746
ENSG00000080815	1557	1476	1540	2029	1715	1808	1467	1701	1732	2122	1895	2047	1439	1377	1358	1610	1592	1793	1797	1508	1499	1626	1689	1475	1768	1630	1800	1602	1695	1862	1769	1425	1592	1721	1746	1933	1673	1611	1714	1862	1846	1822	1951	1939	1898	2205	1985	2181	1793
ENSG00000080819	1768	1539	1671	1458	1433	1300	1420	1498	1686	1590	1427	1451	1343	1283	1269	982	1095	1146	1132	877	813	1056	1001	906	979	921	962	1051	939	1107	854	637	745	786	794	807	1168	1158	1046	1063	1165	1088	1078	1162	1187	1240	1264	1244	1570
ENSG00000080822	1594	1450	1496	2488	1714	2097	1494	1614	1659	2506	1934	2434	1694	1519	1511	1859	1773	2097	1091	929	929	1350	1264	1228	1192	994	1205	1444	1235	1525	1106	923	970	1173	1161	1381	1542	1341	1379	1185	1527	1286	1210	1421	1276	1567	1528	1532	1458
ENSG00000080823	3122	3440	3602	3631	3588	3284	3209	3899	4187	3572	3846	3556	2538	2830	2756	2238	2749	2839	2565	3705	3548	2842	3432	2617	2872	4119	4511	2780	3325	3017	1748	1951	2039	1527	1907	1726	1943	1896	1646	1608	1911	1806	1518	1948	1709	1922	1871	2044	2624
ENSG00000080824	41824	43504	46813	43051	40058	38426	36372	43278	45758	39082	39245	38489	41301	41889	43626	36329	40118	41170	33492	29171	27812	23644	25811	21669	37472	33690	37917	23211	27228	26299	28525	26547	28316	20769	23841	22792	46157	45917	45803	43898	48439	48765	44032	50172	46262	46148	46590	46006	53532
ENSG00000080839	1142	1177	1307	1203	1127	1085	1096	1208	1374	1419	1259	1345	1121	1121	1181	1065	1163	1159	958	683	649	668	626	552	1121	878	985	682	656	782	734	520	602	422	474	449	1155	1081	1238	1076	1285	1297	1176	1293	1275	1396	1299	1345	1479
ENSG00000080845	5703	5058	5254	4689	4616	4092	4650	5095	5110	4160	4363	4210	4753	4351	4091	3531	3996	4022	4664	4633	4563	4317	4831	3693	4012	4372	4765	3748	4058	4172	3705	3903	3784	3584	4173	4064	3990	4041	3759	3519	4166	3819	3855	4186	3920	4094	4656	4627	4803
ENSG00000080854	1	1	0	1	0	1	0	0	0	0	0	0	0	2	0	0	1	0	0	0	0	2	0	0	1	2	2	0	0	2	0	0	0	0	2	0	1	0	0	0	0	0	0	2	0	0	0	0	0
ENSG00000080910	0	0	0	0	0	0	0	0	0	0	0	0	0	0	0	0	0	0	0	0	0	0	0	0	0	0	0	0	0	0	0	0	0	0	0	0	0	0	0	0	0	0	0	0	0	0	0	0	0
ENSG00000080947	59	48	41	43	46	42	50	52	50	33	48	33	70	66	61	32	56	34	79	53	49	29	49	21	44	45	39	28	23	25	56	47	46	48	59	46	11	17	12	13	14	13	15	13	15	13	17	12	14
ENSG00000080986	1881	1503	1612	1788	1525	1586	1974	2020	2094	2109	1987	2011	1827	1532	1580	1472	1583	1686	955	746	749	933	813	833	1090	1033	1165	1158	1180	1332	656	648	768	818	742	950	2018	1937	1936	2098	2375	2149	2403	2364	2310	2714	2484	2432	1893
ENSG00000081014	1182	1195	1296	1098	1049	982	930	1220	1135	943	983	920	1047	957	1046	827	893	845	1096	1138	1060	1013	1092	906	1061	1102	1234	957	1033	1097	975	1038	1114	918	1111	999	1086	1032	1154	1167	1181	1045	1247	1210	1107	1303	1211	1299	1453
ENSG00000081019	562	509	525	704	544	557	497	516	552	660	524	645	531	426	457	469	480	536	441	372	395	385	382	345	363	362	413	353	391	445	431	354	423	392	420	413	581	521	658	567	580	631	551	630	557	636	540	638	610
ENSG00000081026	480	441	486	403	380	368	344	446	458	414	384	369	516	493	458	335	338	356	491	427	426	341	356	304	485	420	469	325	336	335	441	393	447	387	409	376	421	438	510	537	543	534	565	612	570	534	547	523	506
ENSG00000081041	26	35	54	22133	6402	18607	36	66	83	21891	6705	21521	38	51	61	14365	3882	16440	26	15	21	2178	814	2079	19	40	21	3595	1307	4077	20	17	12	1562	471	1783	15	12	5	10	2	3	7	12	1	8	14	13	22
ENSG00000081051	9	12	18	25	27	18	5	14	9	18	19	23	13	13	12	17	15	24	8	7	8	36	26	19	5	11	15	30	22	36	9	9	5	18	8	18	15	11	11	16	18	14	8	14	10	10	12	19	14
ENSG00000081052	13	7	7	6	3	5	8	10	3	6	6	6	8	10	6	4	6	5	6	5	7	13	12	11	4	5	6	11	10	16	4	8	9	14	15	13	7	8	3	2	4	0	8	3	5	6	3	10	7
ENSG00000081059	1492	1427	1566	603	769	536	845	1039	1062	356	491	372	1464	1698	1658	760	1093	842	1710	1349	1285	560	695	484	1503	1514	1787	564	708	659	1470	1756	1954	940	1254	1102	1429	1622	959	960	1061	1205	1034	1218	1136	1053	987	1165	1195
ENSG00000081087	1648	1654	1660	1920	1672	1631	1300	1434	1553	1708	1594	1692	1474	1388	1415	1332	1354	1414	1082	1063	1097	1439	1387	1338	1038	1172	1233	1405	1232	1609	1020	1140	1241	1362	1276	1455	1386	1312	1398	1316	1394	1398	1315	1429	1343	1385	1458	1467	1726
ENSG00000081138	0	0	0	1	0	0	0	0	0	0	0	0	0	0	0	0	0	0	0	0	0	0	0	0	0	0	0	0	0	0	0	0	0	0	0	0	0	0	0	0	0	0	0	0	0	0	0	0	0
ENSG00000081148	19	10	14	10	13	11	9	8	5	0	4	8	13	7	4	4	7	8	22	11	14	10	12	13	8	6	8	3	9	9	25	9	12	9	17	13	4	0	2	5	4	5	4	7	4	3	11	6	7
ENSG00000081154	3276	3208	3454	3316	3022	3061	2985	3132	3524	3444	3179	3251	2836	2893	2766	2560	2708	2762	3051	2481	2556	2524	2717	2348	3344	3015	3252	2548	2781	2956	3099	2680	2658	2549	2582	2708	2508	2378	2533	2504	2599	2467	2461	2662	2550	2606	2520	2510	3630
ENSG00000081177	803	619	659	499	435	404	584	576	570	509	472	465	650	537	518	348	414	411	879	733	672	594	692	566	789	644	726	576	645	592	857	654	642	571	668	618	574	633	687	738	765	744	735	718	811	825	793	751	721
ENSG00000081181	48	33	32	35	28	35	31	36	35	51	32	40	45	30	36	36	34	46	89	42	42	96	84	91	68	34	63	85	85	102	90	43	47	72	65	106	50	44	56	36	42	46	52	43	47	38	53	53	51
ENSG00000081189	358	460	516	138	141	116	238	394	410	98	162	100	283	428	448	160	229	178	191	204	175	78	98	79	174	257	287	117	114	104	214	240	268	165	164	131	374	380	658	536	934	462	613	714	543	896	789	629	517
ENSG00000081237	4	2	2	6	1	1	3	1	0	0	1	1	2	3	2	1	0	0	7	4	7	1	4	1	4	2	3	3	1	4	10	6	4	1	7	3	3	3	5	2	6	1	2	2	3	5	3	4	1
ENSG00000081248	0	0	0	0	0	0	0	0	0	0	0	0	0	0	0	0	0	0	0	0	0	0	0	0	0	0	0	0	0	0	0	0	0	0	0	0	0	0	0	0	0	0	0	0	0	0	0	0	0
ENSG00000081277	266	204	261	87	92	90	231	225	218	112	138	64	212	239	188	73	134	96	265	232	238	112	159	107	232	242	308	95	167	98	208	152	185	86	145	78	200	168	160	103	113	167	105	156	120	105	156	143	322
ENSG00000081307	1507	1430	1468	1500	1253	1218	1212	1419	1431	1422	1288	1397	1368	1271	1236	1044	1024	1077	1136	1025	1013	1091	1108	999	1048	1001	1133	1076	1092	1205	910	872	1004	930	1028	1001	1095	979	1067	934	1171	1041	1062	1103	1062	1072	1048	1116	1293
ENSG00000081320	2564	1955	2029	2047	1884	1789	2113	1945	2172	1848	1717	1784	2553	1979	1976	1688	1871	1873	3159	1844	1799	1692	1866	1528	3172	1776	1959	1396	1619	1614	3393	1815	1846	1511	1756	1661	2138	1882	1964	1581	1995	1781	1548	2003	1841	1886	1797	1927	2478
ENSG00000081377	615	631	658	669	685	585	470	595	629	562	617	557	435	484	474	502	513	547	528	424	424	394	427	344	503	480	509	384	403	406	469	368	343	317	385	367	434	423	546	703	629	550	670	617	663	756	705	612	569
ENSG00000081386	335	302	319	327	259	317	307	321	322	355	294	312	345	247	275	257	257	251	336	251	197	202	200	184	323	244	281	201	250	224	267	217	223	228	275	243	336	288	360	330	358	320	369	380	378	393	377	340	337
ENSG00000081479	0	0	0	0	0	0	0	0	0	0	0	0	0	0	0	0	0	0	0	0	0	0	0	0	0	0	0	0	0	0	0	0	0	0	0	0	0	0	0	0	0	0	0	0	0	0	0	0	0
ENSG00000081665	143	186	178	184	178	155	114	146	160	162	158	171	130	150	148	147	168	170	185	164	140	204	210	157	185	145	171	161	151	202	183	184	182	162	205	197	150	152	157	158	173	161	172	168	162	157	145	161	180
ENSG00000081692	308	344	327	389	313	322	231	376	357	360	315	334	302	316	328	256	275	287	274	284	261	284	286	258	254	245	279	254	236	282	230	242	219	244	269	238	318	336	390	337	340	438	352	372	386	356	401	362	345
ENSG00000081721	641	631	730	678	640	571	594	791	773	718	667	676	586	660	599	495	653	628	655	528	466	476	559	420	707	620	755	566	595	688	606	501	558	491	527	550	608	627	544	625	599	660	650	625	620	694	658	714	643
ENSG00000081760	1031	1081	1093	1084	988	947	647	767	708	800	719	715	960	918	868	748	890	908	1337	1180	1089	1132	1231	987	922	780	939	722	800	854	1041	912	887	868	996	922	936	919	945	852	849	932	904	997	912	860	997	997	997
ENSG00000081791	1311	1416	1332	1398	1423	1206	1185	1364	1378	1434	1252	1404	1321	1236	1212	1047	1212	1242	1531	1351	1277	1414	1372	1243	1457	1199	1364	1227	1174	1307	1394	1090	1195	1244	1379	1390	911	879	919	817	935	935	938	953	882	979	897	1024	900
ENSG00000081800	0	0	0	0	0	0	0	0	0	0	0	0	0	0	0	0	0	0	0	0	0	0	0	0	0	0	0	0	0	0	0	0	0	0	0	0	0	0	0	0	0	0	0	0	0	0	0	0	0
ENSG00000081803	207	191	228	244	214	217	195	246	209	267	223	288	181	152	169	146	137	179	289	255	239	358	368	338	266	212	241	323	318	371	252	181	171	284	287	338	167	179	204	222	258	219	262	229	191	270	257	239	235
ENSG00000081818	4	4	2	2	4	1	4	6	7	1	4	3	9	4	3	5	3	3	5	1	1	4	4	4	9	12	3	7	7	3	6	4	6	11	7	3	5	3	6	6	4	7	10	7	4	7	8	5	0
ENSG00000081842	2	1	4	0	2	1	1	2	0	0	1	1	2	0	5	0	0	3	2	5	4	4	0	2	1	2	0	0	1	0	0	1	1	3	3	2	3	1	1	3	1	2	0	4	2	3	0	1	0
ENSG00000081853	50	50	60	50	41	37	22	36	38	33	24	21	47	40	37	45	47	44	64	53	58	61	61	66	36	49	41	32	45	64	81	62	64	62	76	83	38	42	64	44	54	54	62	70	45	44	43	47	32
ENSG00000081870	539	568	627	569	561	553	468	513	550	552	482	542	542	546	513	473	471	500	538	393	421	491	509	466	522	457	535	466	513	533	426	383	388	419	418	459	526	531	566	582	601	647	605	662	634	670	566	621	605
ENSG00000081913	425	421	456	461	392	377	370	504	455	470	486	434	411	447	456	342	412	428	470	404	408	488	414	441	589	450	527	492	458	589	541	440	422	495	461	561	428	461	443	481	513	493	516	504	531	603	594	663	445
ENSG00000081923	7225	7049	7575	3720	4900	3478	5191	6768	7156	2859	4452	2886	7074	7151	7477	3667	5686	4306	6480	4775	4731	3133	4131	2859	6892	5131	5683	2406	3734	2908	6496	4222	4441	2708	3666	2895	7274	6944	6935	5452	7270	6443	5227	7819	5520	7252	7035	8014	7339
ENSG00000081985	6	5	1	3	8	3	3	7	4	5	0	1	4	5	1	0	5	2	6	4	1	1	1	1	3	0	0	1	1	2	1	1	0	0	1	3	0	0	3	1	4	1	1	1	0	3	2	4	0
ENSG00000082014	635	658	583	392	397	319	451	510	545	310	350	310	665	593	596	306	413	370	715	673	633	479	554	386	576	527	539	368	439	390	658	554	576	447	544	524	360	320	385	409	409	430	403	444	425	421	405	375	344
ENSG00000082068	583	578	562	663	556	579	515	544	608	598	563	610	575	602	549	425	498	525	697	575	573	581	583	526	638	568	663	523	641	625	649	566	606	561	668	658	539	579	617	617	670	647	634	651	664	663	609	623	559
ENSG00000082074	1	0	2	2	6	2	0	3	1	3	0	3	2	0	4	2	1	3	0	0	2	1	0	0	0	1	0	0	0	0	2	1	2	3	5	3	1	1	3	7	1	4	5	2	6	2	1	1	0
ENSG00000082126	402	315	323	264	278	271	256	246	267	239	232	237	359	274	254	204	259	281	367	133	146	292	256	266	274	112	121	281	253	352	212	102	134	286	232	343	273	266	285	277	292	300	257	293	256	280	304	346	311
ENSG00000082146	402	403	376	363	332	300	319	290	312	296	263	321	361	322	352	298	308	322	517	388	363	418	374	368	403	329	374	308	324	298	415	327	338	385	399	392	301	307	324	318	327	362	350	377	352	364	378	312	391
ENSG00000082153	4422	4243	4467	4618	3924	4140	3877	4519	4687	4778	4280	4499	3791	3886	3875	3534	3571	3709	3506	3002	2917	2520	2724	2355	3922	3515	4033	2825	3150	3133	3155	2789	2812	2385	2588	2712	4692	4370	4413	4228	4157	4424	4339	4446	4356	4475	4434	4349	5030
ENSG00000082175	1	5	3	2	2	0	0	1	4	1	1	1	1	0	2	2	1	0	1	1	0	0	2	2	0	0	1	0	0	0	0	0	0	0	0	1	0	1	2	0	5	1	1	2	0	2	3	0	3
ENSG00000082196	9	3	3	7	5	9	9	7	12	11	12	9	11	6	2	5	13	4	14	6	10	11	9	6	8	12	12	10	6	8	5	10	12	11	12	9	9	6	9	14	7	6	6	3	7	5	11	6	6
ENSG00000082212	1571	1487	1668	1517	1369	1374	1482	1692	1768	1676	1472	1535	1505	1543	1551	1306	1382	1435	1526	1220	1192	1240	1249	1123	1522	1423	1549	1209	1426	1444	1275	1195	1316	1153	1299	1291	1541	1498	1649	1708	1652	1786	1630	1703	1592	1531	1503	1541	1778
ENSG00000082213	813	797	905	943	829	799	803	999	946	991	861	922	868	955	865	785	833	863	722	673	646	772	777	663	804	752	898	750	768	863	668	655	727	758	784	828	911	853	858	858	977	994	970	911	986	1006	913	981	915
ENSG00000082258	1022	1099	1241	1530	1378	1283	937	1235	1198	1442	1123	1478	1050	1240	1250	1167	1252	1374	1137	926	948	1078	1147	973	1124	982	1044	1040	962	1106	1097	1016	1017	1085	1224	1199	848	867	886	731	893	890	882	898	786	784	807	779	861
ENSG00000082269	276	203	237	251	199	214	212	220	212	251	246	218	261	190	178	182	220	195	212	206	164	176	171	138	205	169	179	152	153	176	256	173	160	182	177	191	203	180	196	190	234	169	213	208	220	238	249	249	217
ENSG00000082293	0	0	0	1	0	0	0	0	0	0	0	0	0	1	0	0	0	0	0	0	0	1	0	1	0	0	0	0	0	0	1	0	1	0	1	0	0	0	0	2	0	0	0	0	0	0	0	0	0
ENSG00000082397	162	167	154	328	192	315	32	24	27	60	28	64	70	74	70	70	57	100	129	101	106	196	130	158	26	22	23	44	24	55	61	34	37	52	47	49	38	51	37	48	56	47	28	50	41	48	57	51	159
ENSG00000082438	155	191	199	202	173	159	151	226	246	184	166	155	175	167	165	189	162	190	165	177	201	177	198	184	154	227	224	153	168	147	146	166	155	146	166	137	158	171	238	261	273	185	271	262	265	290	282	271	190
ENSG00000082458	402	256	284	170	162	141	275	224	274	157	140	147	294	241	218	112	170	178	481	278	274	247	257	194	331	247	297	161	206	200	335	227	237	215	235	237	182	199	210	238	255	217	204	262	213	236	199	240	223
ENSG00000082482	2876	3063	3025	3109	2604	2789	2558	3203	3340	2819	2522	2585	4118	3844	3794	2914	3199	3206	3578	3237	3174	2451	2890	2197	3856	3462	3721	2181	2823	2527	5195	4109	4090	3165	3736	3441	4490	4060	4259	3867	4332	4261	3839	4490	4457	4601	4040	4552	3343
ENSG00000082497	1438	811	920	207	366	193	871	711	727	169	374	188	758	660	597	131	334	147	2982	713	731	121	232	118	1578	473	587	68	158	74	1526	411	395	59	159	76	507	488	886	1052	1205	960	1114	1110	1078	1096	1001	1232	739
ENSG00000082512	753	904	887	600	640	515	595	746	808	551	552	499	814	874	892	485	621	557	995	694	763	818	776	687	844	631	678	538	554	512	960	663	705	602	621	646	458	456	491	537	561	440	469	553	482	681	629	635	403
ENSG00000082515	598	566	527	512	485	475	424	514	557	495	516	432	474	437	421	408	403	453	466	433	371	420	416	382	471	420	535	451	427	466	454	367	421	376	426	436	510	526	614	603	629	638	615	575	612	595	578	594	520
ENSG00000082516	1203	1262	1247	1361	1201	1203	1086	1328	1387	1285	1254	1209	1395	1315	1333	1153	1192	1262	990	904	892	791	828	677	906	927	1107	798	858	841	970	927	986	783	861	823	1520	1426	1507	1461	1359	1575	1513	1549	1587	1576	1598	1762	1490
ENSG00000082556	0	0	0	0	0	0	0	0	0	0	0	1	0	0	0	0	1	0	0	0	0	0	0	0	0	0	0	0	0	0	0	0	0	0	0	0	0	0	0	0	0	0	0	0	0	0	0	0	0
ENSG00000082641	10931	10951	11582	13178	11218	10977	9145	11232	11566	12126	11417	11941	10330	10823	10524	10099	10734	11774	11849	11756	11557	17896	17523	15528	10848	12609	14019	16077	17499	19009	11300	11828	11959	18306	19532	20670	9258	9464	9945	10757	11230	10847	11109	11032	11222	10771	10759	10711	9228
ENSG00000082684	0	0	0	1	0	0	0	0	0	0	0	0	0	0	0	0	0	0	0	0	0	0	0	0	0	0	0	0	0	0	0	0	0	0	0	0	0	0	0	0	0	0	0	0	0	0	0	0	0
ENSG00000082701	2660	2268	2204	2453	2117	2151	2144	2336	2358	2288	2153	2255	2413	2178	1949	1871	2066	2096	2819	2433	2267	2367	2561	2104	2806	2506	2663	2443	2526	2703	2649	2349	2444	2375	2511	2602	1955	1920	1811	1853	2103	1894	1790	2078	1891	2369	2204	2319	2277
ENSG00000082781	18953	18064	19132	12988	13347	11169	13152	15624	15668	10390	11370	10070	15254	14517	13943	8723	11043	10226	19350	16218	15706	9709	11704	8529	13798	14298	15733	7508	9788	8504	15555	13883	14186	9084	11894	10487	14971	15245	16159	16104	16261	15987	17229	15948	16370	16467	16847	17682	17936
ENSG00000082805	2928	2738	2968	2587	2305	2141	2622	3126	3143	2709	2692	2520	2705	2672	2643	1992	2218	2283	3423	3123	3016	2793	3106	2425	3285	3080	3528	2735	3017	3225	3060	2700	2795	2436	2757	2596	2750	2828	2952	2942	3036	3040	3141	3020	3106	3129	3231	3392	3181
ENSG00000082898	8658	8514	8840	8923	8135	7908	7865	8678	9185	9009	8366	8680	8491	8323	8165	7062	7813	7782	7534	6334	5993	5819	5780	5051	7854	6727	7558	5880	6064	6690	6761	5817	6152	5623	6199	6079	8612	8177	8778	9566	9469	8975	9458	9684	9820	10823	10324	10055	8858
ENSG00000082929	1	1	1	2	1	2	0	2	0	0	1	0	1	2	0	2	0	0	0	1	0	0	2	0	2	2	0	1	0	0	0	0	1	0	1	1	0	0	0	0	0	1	0	0	0	0	0	0	0
ENSG00000082996	497	448	438	580	446	521	483	599	592	629	582	619	452	436	404	442	416	465	557	497	507	614	569	542	611	596	658	627	643	675	583	537	569	587	657	720	532	485	566	613	624	589	625	606	653	747	612	686	580
ENSG00000083067	14	7	11	32	35	37	6	6	8	21	22	25	11	6	11	15	17	22	9	12	10	25	22	18	6	6	6	22	16	16	2	14	5	18	16	15	7	10	11	8	5	8	18	5	9	10	11	15	12
ENSG00000083093	594	588	629	725	614	612	521	616	596	687	648	630	581	661	602	632	631	681	512	354	347	402	363	344	477	429	466	410	417	432	446	352	381	348	355	423	489	515	534	541	523	597	565	490	520	572	582	593	545
ENSG00000083097	337	338	350	298	327	286	258	327	300	251	249	235	369	325	320	252	244	267	427	362	364	289	342	273	319	288	311	267	275	333	447	347	359	330	448	402	231	260	336	282	345	348	346	387	342	321	319	331	270
ENSG00000083099	1288	1193	1309	1236	1141	1094	1099	1261	1338	1150	1170	1136	1166	1113	1104	925	1055	1144	1201	958	964	1070	1038	892	1158	1043	1186	1006	1140	1114	1011	900	977	965	1001	1096	1306	1259	1329	1362	1405	1450	1438	1387	1575	1491	1408	1375	1333
ENSG00000083123	364	334	362	295	254	235	286	371	397	280	300	289	244	291	281	201	228	184	433	301	318	306	300	282	477	379	441	301	378	382	451	340	356	318	335	328	262	255	313	298	292	294	319	278	307	296	327	262	291
ENSG00000083168	2119	2141	2190	2399	2030	2027	1905	2264	2208	2398	2069	2172	2107	2015	2069	1813	2003	1988	2060	1745	1742	1705	1713	1396	1957	1872	2005	1626	1749	1906	1924	1709	1869	1703	1871	1906	1778	1760	1718	1719	1896	1845	1861	1876	1877	1885	1942	1986	1862
ENSG00000083223	1297	981	1015	1388	1146	1282	977	960	978	1220	1042	1218	1042	878	828	961	1055	1077	1115	844	921	1234	1160	1035	946	874	918	1107	1054	1211	1057	907	952	1257	1282	1454	803	736	873	884	917	862	881	859	870	1047	1030	987	982
ENSG00000083290	839	731	766	622	641	574	521	632	652	570	523	582	640	624	650	495	526	557	793	626	568	597	605	504	615	508	550	468	471	498	580	494	483	464	509	552	500	553	557	641	672	590	591	666	620	664	625	586	650
ENSG00000083307	0	0	0	0	0	0	0	0	0	0	0	0	0	0	0	0	0	0	0	0	0	0	0	0	0	0	0	0	1	0	0	0	0	0	0	0	0	0	0	0	0	0	0	1	0	0	0	0	0
ENSG00000083312	7091	6586	6821	7987	6684	7048	6736	7870	8022	7568	7012	7221	7068	6791	6773	6418	6570	7019	5338	4912	4811	5127	5178	4432	5836	5675	6252	5086	5333	5842	4937	4834	5026	4584	5132	5053	6998	6371	6537	5960	6905	6234	6158	6913	6420	7534	7591	7579	8772
ENSG00000083444	11173	10762	11187	10881	9690	9371	8185	10037	10253	9511	9409	9132	8492	8333	8048	6692	7669	7877	12060	12403	12314	15258	14878	13344	10366	11450	12850	13298	13195	15605	10585	10531	10663	12086	12623	13790	9183	9370	10206	10102	10493	10791	10358	10609	10546	10033	10313	10673	10063
ENSG00000083454	11	28	20	13	13	9	10	21	20	7	3	2	26	28	27	17	35	20	9	10	13	7	6	6	4	9	11	2	2	3	14	17	20	8	2	10	27	21	17	15	9	22	15	12	12	19	13	16	12
ENSG00000083457	631	574	552	494	469	496	512	546	519	528	539	441	564	532	557	380	476	428	532	457	489	485	507	412	531	467	493	447	450	481	454	406	483	459	514	505	553	535	604	596	627	639	593	601	656	652	577	652	579
ENSG00000083520	2322	2112	2192	2895	2229	2360	1952	2093	2260	2290	2142	2293	2315	2011	2002	2018	1982	2175	2097	2014	1979	2051	2176	1788	2013	1984	2081	1962	1926	2095	1888	1899	1960	1897	2007	2067	2016	1965	1995	1842	2038	2045	2017	2079	2104	2220	2318	2256	2458
ENSG00000083535	630	480	507	506	432	469	546	548	624	535	450	491	574	524	509	436	491	456	480	437	415	395	361	295	543	435	495	411	446	435	471	431	461	462	462	506	530	468	493	496	590	486	514	517	548	572	622	547	460
ENSG00000083544	332	335	332	273	287	280	349	406	414	353	368	358	348	303	259	283	286	277	326	273	254	282	321	258	353	331	379	321	333	337	324	316	290	324	316	375	241	252	292	321	346	313	340	359	326	382	345	337	351
ENSG00000083622	0	0	0	0	0	0	0	0	0	0	0	0	0	0	0	0	0	0	0	0	0	0	0	0	0	0	0	0	0	0	0	0	0	0	0	0	0	0	0	0	0	0	0	0	0	0	0	0	0
ENSG00000083635	307	307	319	287	296	258	270	313	311	287	265	296	303	317	292	233	316	330	268	215	218	191	213	170	282	251	273	190	236	223	251	223	237	207	212	213	303	309	342	342	331	378	338	344	313	356	347	358	350
ENSG00000083642	1302	1210	1258	1195	1161	1109	1179	1231	1377	1233	1193	1250	1352	1269	1216	961	1169	1113	1178	819	844	827	786	671	1188	920	1027	809	806	917	1042	769	837	733	774	818	1307	1181	1228	1208	1329	1289	1299	1466	1292	1351	1355	1456	1278
ENSG00000083720	2456	2160	2376	1955	1913	1757	1866	1977	2058	1805	1701	1740	2128	2039	1943	1496	1721	1629	1963	1641	1595	1532	1647	1433	1959	1707	1881	1411	1587	1609	1690	1451	1578	1422	1477	1514	2227	2135	2514	2705	2563	2481	2879	2687	2691	2864	2650	2639	2599
ENSG00000083750	158	148	144	153	137	106	126	138	156	101	148	131	159	173	159	124	146	143	230	189	154	174	167	158	190	182	154	168	177	167	255	212	202	222	254	223	140	121	130	159	148	159	142	132	165	160	150	150	130
ENSG00000083782	0	0	0	0	0	0	2	1	5	3	3	4	0	0	0	1	0	1	0	0	0	0	0	0	1	1	0	1	0	3	1	0	5	0	0	0	3	0	1	0	2	3	0	0	0	1	1	0	0
ENSG00000083799	1383	1415	1408	2210	1666	1788	963	1280	1287	1829	1402	1622	1222	1216	1214	1724	1412	1894	1398	1395	1416	1687	1585	1399	1127	1414	1525	1424	1461	1592	1296	1420	1492	1805	1841	1929	1171	1161	1219	1108	1427	1241	1115	1350	1170	1203	1189	1250	1555
ENSG00000083807	75	77	91	75	63	82	103	85	96	83	88	94	100	78	75	64	82	76	147	72	78	51	59	59	123	80	101	64	78	84	112	67	83	69	85	66	58	76	78	73	90	86	87	83	84	85	101	88	80
ENSG00000083812	305	331	318	399	350	321	218	301	283	300	296	290	302	308	303	251	275	296	283	281	283	250	294	197	271	259	303	248	240	245	301	231	250	218	268	263	261	293	276	250	282	303	282	297	273	261	255	297	300
ENSG00000083814	190	199	219	162	195	172	163	184	161	123	141	157	170	177	192	120	130	151	208	177	196	168	203	178	181	169	178	156	181	209	197	168	170	195	205	210	140	148	175	182	223	168	216	178	161	166	194	180	164
ENSG00000083817	144	156	159	176	140	149	116	144	121	129	116	119	120	133	113	101	113	116	171	168	162	154	144	156	150	148	181	124	148	144	144	161	171	144	139	157	190	161	158	189	161	181	185	191	166	169	182	187	171
ENSG00000083828	257	251	240	259	223	249	187	211	240	187	189	196	239	240	222	204	172	215	174	186	191	196	209	175	167	175	186	209	188	202	186	172	189	198	187	244	204	211	246	228	231	239	230	269	268	219	230	220	212
ENSG00000083838	148	151	144	177	176	154	120	163	122	165	139	149	140	130	132	130	127	157	174	141	191	168	150	151	168	138	135	124	160	159	154	135	143	141	161	175	136	115	111	139	123	145	145	126	157	122	147	124	119
ENSG00000083842	0	0	0	0	0	0	0	0	0	0	0	0	0	0	0	0	0	0	0	0	0	0	0	0	0	0	0	0	0	0	0	0	0	0	0	0	0	0	0	0	0	0	0	0	0	0	0	0	0
ENSG00000083844	241	218	249	253	248	272	162	238	220	214	206	219	220	188	204	165	208	210	291	249	183	255	261	216	226	203	235	190	228	219	212	198	201	231	221	233	223	198	214	214	263	222	216	219	222	251	217	257	248
ENSG00000083845	9690	9693	10073	10482	9272	9035	8175	9699	10604	10041	9304	9753	8984	9213	8548	7530	8761	9247	9607	8333	8506	8471	8978	7466	9011	8843	9904	8141	8788	9359	9191	8306	8421	7819	8831	8891	10313	10832	11490	11212	11315	12225	11624	11659	11700	11183	11655	12436	10125
ENSG00000083857	15621	11352	12249	12966	13324	11413	12574	17909	14251	14081	14629	11824	12336	10128	9947	7526	9929	8480	11189	8953	9268	10009	10643	8578	9268	9463	11046	11523	11237	14082	10323	9398	9772	10507	13671	11598	9612	10383	12563	11833	14539	14199	13949	16374	14187	15808	15599	18811	13755
ENSG00000083896	0	0	0	0	0	0	0	0	0	0	0	0	0	0	0	0	0	0	0	0	0	0	0	0	0	0	0	0	0	0	0	0	0	0	0	0	0	0	0	0	0	0	0	0	0	0	0	0	0
ENSG00000083937	1325	1200	1282	1281	1195	1119	1126	1150	1243	1228	1178	1177	1234	1153	1125	1013	1003	1145	1028	956	973	1097	1134	1033	917	1031	1137	1046	1073	1189	1020	959	1027	1227	1211	1316	1136	1022	1130	1134	1288	1142	1111	1247	1171	1215	1159	1181	1370
ENSG00000084070	1736	1882	1922	1671	1639	1462	1329	1692	1718	1300	1419	1195	1371	1419	1376	1050	1303	1259	1704	1634	1607	1606	1587	1399	1952	1696	1856	1493	1520	1686	1521	1329	1315	1431	1414	1500	1410	1374	1362	1449	1592	1423	1388	1502	1450	1409	1470	1471	2005
ENSG00000084072	1036	1034	1111	1091	945	928	836	926	1053	985	889	926	1001	943	983	833	918	1011	1089	911	887	885	916	793	979	953	1124	850	908	1027	930	954	966	946	1002	982	874	956	1032	975	1075	1029	1042	1110	1103	1073	1032	1034	797
ENSG00000084073	3428	3336	3455	3617	3054	3024	3202	3614	3771	3504	3254	3521	3315	3123	3070	2854	2811	2989	2811	2464	2421	2531	2607	2318	2999	2809	3027	2579	2756	2993	2924	2634	2887	2744	2925	3034	3448	3216	3731	3703	3654	3639	3535	3744	3812	3809	3751	3743	4166
ENSG00000084090	4543	4513	4493	4647	4069	4099	3817	4432	4520	4294	4055	4144	4880	4463	4577	3900	4385	4334	3820	3433	3427	3458	3524	3001	3502	3455	3954	3159	3252	3594	3714	3581	3899	3556	3736	3864	5223	4899	5115	5104	4989	5084	5116	5280	5449	5550	5770	5853	5163
ENSG00000084092	740	676	702	771	685	697	627	769	751	732	663	716	700	708	689	585	634	651	712	587	588	612	625	463	732	585	749	549	584	655	713	584	595	598	594	628	775	759	830	873	846	903	876	910	830	967	929	977	765
ENSG00000084093	1771	1841	1895	2505	2175	2266	1297	1976	2080	2304	2185	2280	1645	1611	1719	1856	1798	1753	1676	1735	1652	1628	1684	1407	1608	1624	1759	1611	1701	1829	1773	1716	1765	1703	1889	1870	1497	1423	1648	1605	1863	1488	1650	1753	1593	1789	1566	1739	1958
ENSG00000084110	5	1	1	3	2	2	7	2	4	2	3	0	4	1	4	2	1	3	7	3	1	3	1	1	1	3	1	2	1	3	2	3	0	0	3	3	0	1	0	0	0	0	2	0	1	0	0	1	0
ENSG00000084112	5209	5106	5423	6039	5318	5243	3523	4752	4830	4846	4456	4644	5205	5319	4977	4672	5243	5532	5152	5612	5433	5226	5508	4516	4529	5336	5829	4501	5074	5163	5231	5433	5588	5370	6227	6143	4098	4075	3750	4107	4084	3496	4436	4163	3989	5412	4483	5336	4157
ENSG00000084207	6756	6538	6761	7141	6466	6184	5034	5743	5913	6006	5633	5895	5724	5670	5257	4773	5340	5802	6839	6269	5782	6594	6629	5551	5247	5604	6120	5635	5985	6377	5555	4916	5171	5606	6088	6332	5908	6194	6698	6128	6572	6603	6490	6708	6434	6474	6604	7058	6194
ENSG00000084234	11770	11988	12555	12538	11315	10971	9599	11529	12334	11922	10833	11190	10444	10681	10828	9169	10157	10796	12047	12184	11873	10335	11161	9316	11072	13929	15707	10811	11793	12009	9830	11787	12745	10207	11713	11391	9425	9680	9631	9652	10421	9955	10132	10226	10271	10119	10436	10140	9779
ENSG00000084444	307	269	325	382	364	319	183	264	291	300	290	317	349	253	237	251	310	315	257	190	150	300	307	283	188	172	198	252	258	322	279	183	190	276	261	327	292	276	306	290	302	311	321	309	333	343	326	387	278
ENSG00000084453	0	0	0	0	0	0	0	0	0	0	0	0	0	0	0	0	0	0	0	0	0	0	0	0	0	0	0	0	0	0	0	0	0	0	0	0	0	0	0	0	0	0	0	0	0	1	0	0	0
ENSG00000084463	2711	2444	2619	2957	2565	2663	2507	2742	2862	3041	2827	3009	2737	2659	2469	2222	2494	2727	1947	1745	1657	1849	1728	1533	1901	1945	2149	1830	1833	2102	1634	1620	1694	1568	1622	1763	2651	2621	2694	2663	2971	2979	2761	2979	2922	2963	2946	3154	2967
ENSG00000084623	5086	5015	5404	5814	4991	4860	4028	4874	5095	5277	4690	5101	4707	4520	4642	4143	4501	4986	5506	4943	4865	5270	5269	4675	4929	4741	5513	4964	5267	5592	4850	4752	4921	5074	5481	5463	5296	5352	5704	5333	5721	5874	5467	5755	5712	5674	5499	5734	5735
ENSG00000084628	21	20	23	21	15	21	4	8	8	13	11	9	18	19	9	13	10	11	2	8	4	24	8	12	3	6	2	8	5	3	2	3	8	7	2	4	15	10	6	6	6	9	10	14	17	5	10	11	16
ENSG00000084636	4710	4133	4088	6988	5777	5796	3428	3848	3712	5401	4736	5158	5346	4725	4402	5422	5902	6241	5548	4294	4208	9157	8570	7837	4348	3523	3985	6722	6664	7542	5863	4427	4515	7371	8007	8267	3143	3466	3419	3632	3965	3767	3904	3680	3857	3769	3723	3800	2443
ENSG00000084652	5022	4691	4779	5340	4613	4543	4096	4638	4837	4659	4542	4580	4778	4572	4437	4016	4545	4735	5191	4545	4483	4553	4752	4022	4706	4726	5221	4136	4553	4667	4671	4416	4502	4067	4740	4569	3898	3926	3838	3917	4155	4352	4303	4141	4316	4303	4427	4437	4013
ENSG00000084674	5	6	3	4	3	2	2	7	6	4	6	2	2	2	3	2	0	0	2	4	6	1	3	0	2	1	2	5	2	1	1	1	0	0	1	1	1	2	3	2	3	2	5	3	5	8	5	4	1
ENSG00000084676	714	657	672	585	528	532	589	656	620	606	559	521	595	547	508	472	508	555	810	767	740	677	759	603	715	647	786	604	651	683	811	683	700	710	786	793	507	506	507	609	672	599	595	629	618	649	643	707	579
ENSG00000084693	669	624	607	497	541	455	480	563	611	493	521	499	631	579	561	445	572	544	774	506	522	550	528	460	704	616	689	587	650	617	858	591	657	548	665	695	519	557	607	624	686	665	647	649	647	668	572	596	539
ENSG00000084710	57	49	42	14	19	13	23	27	28	17	12	19	44	45	36	17	32	15	19	19	22	20	15	21	19	14	15	17	10	28	18	13	19	19	14	22	27	21	31	21	33	20	25	31	25	22	24	30	42
ENSG00000084731	1658	1247	1283	1165	1086	1049	980	948	1005	969	887	968	1183	966	943	823	913	929	1711	1273	1207	1307	1201	1081	1244	930	1126	1068	1004	1190	1499	1112	1187	1264	1397	1468	991	962	1118	1317	1530	1172	1264	1365	1310	1303	1334	1284	1222
ENSG00000084733	5681	5329	5532	7088	5455	6090	5310	6146	6361	7597	6476	7356	5452	5187	5064	5389	5331	5987	4946	4231	4218	4874	4881	4393	4980	4469	5076	5188	5252	5841	4896	4324	4647	4861	4931	5307	5984	5653	5175	5307	5407	5490	5466	5528	5543	6114	5804	6271	5972
ENSG00000084734	3	6	6	8	5	5	8	8	8	14	11	11	3	6	2	3	2	8	10	16	9	9	13	16	16	13	13	9	7	9	10	8	7	8	11	14	4	1	3	0	0	5	2	1	1	3	2	1	7
ENSG00000084754	4833	4861	5148	5144	4600	4481	3941	4401	4562	4328	3988	4258	4362	4225	4090	3737	3952	4269	5268	4779	4537	4575	4877	4297	4759	4328	5003	4290	4345	4666	4534	4223	4462	4515	4793	5054	4682	4835	5174	5304	5318	5667	5367	5421	5432	5332	5209	5387	5449
ENSG00000084764	508	518	471	564	477	494	347	341	357	348	323	331	405	345	387	358	406	422	585	542	531	602	560	451	456	421	481	400	392	466	504	458	503	466	551	545	267	305	302	220	344	284	247	271	257	263	261	286	332
ENSG00000084774	3639	3507	3649	3500	3187	2984	3218	3877	3873	3552	3443	3302	3659	3627	3485	2659	3076	3072	3616	2925	2916	2428	2608	2160	3230	2914	3417	2403	2632	2699	3452	2739	2922	2178	2832	2648	2795	2919	3332	3335	3319	3634	3607	3639	3782	3458	3844	3809	3029
ENSG00000085063	22534	22607	23971	27344	22690	24582	26700	31174	31697	32786	29845	31875	22712	22523	22413	21402	21364	24136	18373	19279	18521	20290	19893	18126	21103	24005	27362	23353	23955	26483	14658	15659	16813	17995	17927	20336	26900	26619	26933	24996	25196	26849	25664	26738	25469	27695	26740	28981	29879
ENSG00000085117	2000	1981	2100	8028	5012	6818	1533	1918	2073	6681	4606	6395	1942	1961	1844	5949	4430	6760	2027	1126	1024	3747	2992	3212	1762	1330	1548	3396	2797	3905	1632	976	1028	3461	2767	3792	1903	2071	1749	1522	1830	1964	1678	1718	1630	1569	1715	1695	1747
ENSG00000085185	317	325	305	269	244	230	237	263	270	250	242	218	257	252	253	176	198	216	396	289	303	265	271	237	281	215	236	194	203	230	361	255	274	211	253	228	204	221	298	340	362	289	347	362	364	309	293	280	205
ENSG00000085224	2492	2093	2153	2166	1962	1905	1912	2045	2109	1978	1980	1955	2130	1970	1896	1683	1664	1843	2836	2079	2052	2169	2152	1848	2343	1791	2145	1976	1872	2304	2766	1896	2201	2273	2368	2410	1674	1496	1699	1853	2043	1761	1982	1986	1968	2146	1988	1941	1958
ENSG00000085231	3188	3074	3330	3907	3152	3441	2773	3204	3362	3620	2989	3621	3163	3046	3074	3111	3079	3687	2781	2483	2371	2268	2420	2043	2870	2861	3054	2210	2513	2389	2474	2331	2565	2131	2384	2332	3227	3069	3305	3397	3405	3382	3337	3574	3487	3818	3442	3789	3500
ENSG00000085265	0	0	0	0	0	0	0	0	0	0	0	0	0	0	0	0	0	0	0	0	0	0	0	0	0	0	0	0	0	0	0	0	0	0	0	0	0	0	0	0	0	0	0	0	0	0	0	0	0
ENSG00000085274	497	478	537	565	519	498	431	461	507	495	448	475	503	489	461	446	466	470	471	429	432	457	451	370	477	425	482	420	420	477	487	443	475	457	492	509	408	364	409	361	396	422	338	442	418	419	408	425	433
ENSG00000085276	463	579	539	203	244	172	569	708	711	199	357	219	666	717	756	196	332	222	366	309	307	230	230	197	404	360	428	228	296	249	435	422	430	313	387	309	606	642	854	675	944	870	763	864	668	719	722	883	415
ENSG00000085365	1355	1241	1357	1580	1334	1330	1153	1208	1281	1425	1299	1431	1149	1097	1035	966	973	1128	1476	1262	1277	1448	1533	1344	1320	1136	1282	1360	1387	1490	1387	1265	1357	1508	1532	1647	974	809	934	990	1024	846	914	1010	983	969	939	966	1411
ENSG00000085377	1804	1623	1721	1837	1611	1581	1490	1591	1651	1774	1540	1758	1855	1631	1590	1409	1590	1614	1792	1641	1543	1733	1644	1556	1429	1428	1680	1534	1565	1712	1519	1490	1526	1640	1814	1891	1930	1878	1958	1942	1920	2194	1956	2029	2084	2112	2012	2234	1871
ENSG00000085382	383	291	320	382	341	289	316	328	351	340	335	332	371	275	231	250	262	267	338	288	303	336	339	319	325	295	315	298	303	323	294	252	266	250	275	304	277	241	279	251	276	224	239	260	266	262	292	275	297
ENSG00000085415	1655	1678	1798	1875	1714	1646	1635	2003	2084	1987	1969	1887	1935	1795	1815	1696	1826	1828	1388	1279	1243	1156	1298	998	1646	1523	1735	1245	1397	1355	1495	1380	1345	1126	1355	1235	2137	1886	1845	1781	1663	1856	1808	1966	1807	2033	2055	2032	2110
ENSG00000085433	902	922	957	1073	823	879	771	951	926	950	804	901	817	880	936	817	788	952	819	619	636	577	576	541	821	614	656	537	578	612	827	659	643	615	634	640	845	828	880	878	975	831	915	874	842	927	855	917	841
ENSG00000085449	3606	3898	4171	5306	4284	4859	3221	4248	4359	5078	4592	4991	3601	3651	3766	4030	3981	4635	2545	2351	2357	2827	2780	2374	2361	2598	2809	2460	2721	2887	2084	2127	2217	2561	2553	2811	3750	3538	3149	2830	3210	3103	2866	3443	2984	3277	3230	3444	3976
ENSG00000085465	17	8	10	7	13	9	11	16	12	15	13	11	19	7	5	6	13	7	10	7	7	6	10	7	11	8	4	7	7	8	8	3	3	11	5	10	7	2	3	8	2	5	6	2	6	5	5	6	8
ENSG00000085491	2964	2647	2802	2834	2425	2441	2191	2296	2561	2193	2137	2059	2560	2247	2214	1954	1919	2152	2132	1691	1654	1566	1649	1360	2044	1623	1793	1226	1390	1432	1854	1542	1600	1276	1425	1465	2508	2290	2372	2280	2553	2292	2353	2637	2459	2790	2641	2740	3412
ENSG00000085511	1420	1486	1581	1282	1130	1169	1388	1760	1828	1355	1353	1332	1374	1476	1455	897	995	917	877	888	861	713	768	606	902	922	994	929	883	973	812	909	1009	935	955	940	1371	1411	1569	1356	1496	1423	1524	1453	1418	1775	1700	1904	1230
ENSG00000085514	10	16	9	12	10	23	1	0	1	2	0	4	24	17	28	32	17	33	12	6	7	32	14	26	1	1	1	14	2	10	17	10	8	18	17	30	3	5	5	0	2	2	3	5	2	4	0	6	0
ENSG00000085552	4	4	5	2	3	3	6	4	4	4	2	4	6	6	5	4	8	4	16	9	8	4	4	5	11	9	11	8	9	2	12	6	10	7	4	6	7	5	3	5	3	4	7	3	6	2	5	11	1
ENSG00000085563	0	0	0	0	0	0	0	1	1	0	0	1	0	0	0	0	0	0	0	0	0	0	0	0	0	0	0	0	0	0	0	0	0	1	0	0	0	0	0	0	0	0	0	1	0	0	0	0	0
ENSG00000085644	731	714	750	737	704	579	586	673	749	605	613	612	702	613	614	540	634	686	609	575	610	503	561	441	556	633	745	504	517	598	577	625	622	566	619	621	601	665	578	563	625	638	550	592	619	523	584	590	647
ENSG00000085662	2477	2342	2513	5726	4398	4975	2109	2451	2659	6497	4523	6208	2367	2368	2338	4175	3752	4966	2394	2067	1990	6446	4991	5870	2619	2437	2781	8365	6000	9383	2543	2118	2292	7654	5388	8699	2535	2568	2834	2881	3038	3082	2967	3021	3003	2961	2914	3047	2443
ENSG00000085719	2979	2654	2788	2506	2249	2153	2226	2348	2402	2149	2041	2015	2500	2252	2238	1901	2057	2075	3127	2283	2220	2037	2238	1820	2587	1989	2264	1673	1863	1875	2545	1975	2038	1723	2012	1792	2131	2117	2376	2143	2289	2280	2172	2358	2446	2298	2172	2252	3300
ENSG00000085721	1611	1502	1579	1927	1596	1616	1643	1661	1728	1739	1592	1747	1610	1478	1396	1401	1377	1521	1215	1163	1105	1293	1228	1130	1414	1282	1491	1228	1305	1414	1067	1047	1098	1100	1102	1186	1568	1347	1324	1298	1304	1315	1246	1359	1380	1489	1436	1640	1753
ENSG00000085733	9916	9789	10228	10506	9586	8874	8295	9556	10079	9498	9234	9443	10541	10346	10096	8577	9689	9860	10400	8454	8155	8025	8281	6999	9540	8100	9237	7198	7483	8079	9886	7698	8320	7193	8039	8044	6860	7344	7142	6719	7524	6943	7346	7219	7193	6926	7448	7090	7197
ENSG00000085741	3	5	5	2	3	3	2	0	3	0	0	1	2	2	2	1	5	3	5	1	6	4	4	5	3	0	1	7	3	3	15	0	3	3	4	4	1	6	6	7	5	5	1	2	7	3	2	8	4
ENSG00000085760	1190	1179	1144	979	947	895	1101	1073	1100	998	976	914	1108	1018	1089	829	843	882	947	834	811	819	923	757	940	942	1061	862	961	900	878	787	862	792	831	918	1048	1055	1076	1096	1094	1168	1199	1149	1138	1131	1166	1114	1187
ENSG00000085788	1322	1206	1274	1123	1077	941	952	1096	1161	942	947	922	1189	1164	1120	959	1010	920	1611	1209	1269	1107	1145	928	1388	1240	1359	991	1044	1023	1454	1168	1240	1002	1130	1084	1161	1134	1206	1210	1335	1218	1313	1344	1311	1313	1182	1247	1258
ENSG00000085831	9	14	12	9	8	4	13	10	10	8	9	5	0	10	14	10	8	7	13	16	15	12	13	8	9	17	17	3	9	13	11	6	6	13	10	6	5	10	11	4	10	8	6	8	11	9	11	6	11
ENSG00000085832	1363	1274	1355	1119	1052	1008	1173	1289	1320	1107	1095	1018	1222	1207	1134	975	1007	1019	1587	1352	1327	1215	1271	1113	1610	1345	1623	1145	1209	1255	1524	1331	1426	1126	1329	1258	1203	1147	1268	1432	1367	1277	1390	1331	1357	1519	1326	1358	1359
ENSG00000085840	673	659	658	793	635	702	625	706	784	921	800	844	793	801	765	663	796	822	495	387	342	316	293	293	595	474	460	355	361	448	385	266	328	216	242	234	802	788	786	743	823	938	885	901	923	896	969	968	722
ENSG00000085871	61	67	54	46	36	44	39	33	32	33	23	29	24	22	27	9	15	17	41	51	50	52	70	59	41	35	43	34	41	55	29	29	19	40	49	32	22	20	33	23	26	36	30	32	32	21	24	31	34
ENSG00000085872	1231	1223	1272	1346	1277	1086	1079	1314	1367	1241	1245	1214	1333	1365	1253	1135	1374	1319	1148	1012	968	1031	1040	884	1077	1010	1166	900	994	1053	1152	969	983	836	1047	994	1105	1191	1163	1103	1147	1264	1174	1238	1293	1178	1386	1391	1051
ENSG00000085978	1093	1009	1037	1161	959	974	1018	1231	1203	1088	1103	1092	1177	1110	1041	927	1072	1069	840	753	678	699	727	653	881	800	958	682	758	827	868	809	846	738	779	790	1051	1089	1100	1088	1131	1192	1135	1199	1167	1364	1295	1293	947
ENSG00000085982	1016	922	982	997	1000	848	870	1001	1093	1061	947	1038	999	994	1028	876	959	924	1161	1022	1062	1265	1278	1116	1291	1209	1316	1455	1493	1663	1490	1247	1275	1655	1684	1861	1029	987	1104	1062	1108	1120	1124	1156	1171	990	1016	1062	826
ENSG00000085998	2202	2146	2324	2653	2162	2274	1909	2187	2235	2587	2221	2415	1957	1980	1913	1938	2038	2332	2220	1965	1796	2141	2027	1849	2043	1852	2129	2136	2188	2544	1935	1631	1734	1830	1956	2077	1575	1682	1688	1638	1599	1723	1752	1702	1726	1665	1640	1779	1928
ENSG00000085999	628	721	760	794	714	631	647	826	833	847	764	796	682	699	778	614	796	804	465	339	363	353	326	319	501	476	470	407	382	474	330	268	279	239	242	239	597	557	614	634	643	618	608	690	710	721	674	784	568
ENSG00000086015	2809	2400	2414	2418	2113	2020	2247	2407	2494	2458	2368	2487	2507	2179	2119	1710	2055	2045	2762	2088	2101	2065	2086	1741	2366	1980	2213	1739	1827	2104	2076	1790	1775	1615	1828	1729	1565	1679	1588	1735	1859	1613	1839	1821	1806	1922	2066	2087	1845
ENSG00000086061	7983	8195	8718	10005	8301	8818	6906	8250	8648	8936	7821	8806	7715	7493	7541	7313	7551	8335	5695	4404	4253	4447	4452	3950	5428	4547	5070	4128	4323	4739	4915	4054	4305	3860	3986	4145	8393	8356	8356	8259	8705	9092	8491	8996	8614	8697	9019	8856	9116
ENSG00000086062	10224	9411	9902	16975	13595	14728	9899	11357	11524	20112	16279	19800	10162	8908	9058	12579	12381	14538	9244	9787	9555	15053	14634	13620	8573	10029	10946	18654	17276	20919	10022	11308	11420	17011	18536	19616	9981	9696	10748	10435	11224	11058	11834	11182	11120	11161	10358	11586	8608
ENSG00000086065	1572	1475	1612	2000	1583	1715	1272	1396	1531	1808	1498	1599	1331	1309	1346	1399	1381	1454	1279	1131	1267	1484	1444	1274	1210	1245	1325	1296	1401	1524	1238	1259	1384	1424	1479	1593	1452	1233	1382	1351	1408	1307	1432	1320	1423	1463	1395	1375	1592
ENSG00000086102	1654	1657	1766	1730	1531	1500	1293	1576	1608	1591	1396	1463	1589	1561	1627	1241	1342	1404	1621	1506	1440	1464	1520	1267	1487	1570	1630	1422	1490	1533	1479	1600	1586	1414	1685	1523	1431	1497	1482	1541	1541	1619	1686	1543	1633	1640	1571	1666	1403
ENSG00000086159	2	2	0	1	0	1	2	3	2	0	0	1	0	2	0	2	0	1	0	0	0	0	3	0	0	1	1	2	0	0	0	0	0	0	1	0	0	0	0	0	0	0	2	1	2	0	0	2	1
ENSG00000086189	1228	1155	1302	1208	1178	1093	1107	1227	1358	1291	1183	1184	1177	1113	1110	1007	1059	1083	1065	902	875	897	886	804	1168	1037	1104	863	943	979	997	881	907	837	827	856	1111	979	1029	975	1045	1037	1015	1077	1090	1031	1047	1095	1380
ENSG00000086200	937	907	984	1006	830	860	916	1078	1062	991	992	1054	859	826	862	736	772	820	730	684	641	689	674	667	810	767	911	733	769	821	692	662	641	605	728	712	971	914	987	930	999	996	910	938	1063	1003	1017	1039	1191
ENSG00000086205	0	0	0	0	0	0	0	0	0	0	0	0	0	0	0	0	0	0	0	0	0	0	0	0	0	0	0	0	1	0	0	0	0	0	0	0	0	0	0	0	0	0	0	0	0	0	0	0	0
ENSG00000086232	3947	3629	3751	3736	3333	3293	3313	3582	3776	3432	3368	3324	3688	3452	3354	2750	2972	3106	4207	3760	3682	3507	3716	3301	3800	3642	4253	3497	3625	3927	3854	3668	3992	3580	3973	4002	3458	3377	3762	3838	4154	3980	4009	3886	4165	3936	3989	4050	3586
ENSG00000086288	0	0	0	0	0	0	0	1	0	0	0	0	0	0	0	0	0	0	0	0	0	0	0	0	0	0	0	0	0	0	0	1	0	0	0	0	0	0	0	0	0	0	0	0	0	0	0	0	0
ENSG00000086289	246	204	227	123	157	114	340	435	453	281	321	322	409	413	402	275	365	340	288	194	233	226	243	209	601	617	714	600	547	691	391	449	437	498	433	564	377	394	547	558	527	610	668	526	635	650	557	557	171
ENSG00000086300	12	11	12	7	8	5	4	5	6	2	6	6	8	3	1	1	6	4	25	13	12	7	13	7	10	7	4	5	5	2	3	3	3	3	6	3	7	5	4	6	4	2	5	7	9	8	2	6	15
ENSG00000086475	1506	1494	1538	1388	1342	1122	1454	1766	1806	1654	1568	1622	1521	1384	1364	1111	1278	1279	1395	1196	1167	1197	1214	1040	1469	1496	1781	1384	1561	1433	1173	1218	1222	1084	1236	1234	1561	1545	1625	1667	1707	1832	1700	1862	1900	1759	1783	1852	1619
ENSG00000086504	1643	1576	1695	1635	1453	1376	1249	1455	1545	1408	1379	1350	1592	1578	1464	1192	1414	1451	1698	1645	1590	1626	1659	1325	1529	1777	2053	1603	1823	1866	1742	1718	1696	1580	1928	1816	1593	1597	1912	1726	1879	1997	1835	1880	1811	1803	1777	1944	1641
ENSG00000086506	0	1	0	0	1	1	0	1	0	1	1	0	1	1	0	0	1	0	1	0	0	1	0	0	3	0	0	0	0	0	2	1	1	1	0	0	0	1	1	1	0	1	1	0	0	0	1	1	0
ENSG00000086544	503	459	455	470	367	361	378	405	408	333	365	324	440	398	392	295	356	346	414	431	388	486	504	401	375	408	432	392	468	436	540	467	475	465	573	507	383	376	394	434	378	427	502	429	444	533	524	512	380
ENSG00000086548	0	0	0	0	0	0	0	0	0	0	0	0	0	0	0	0	0	0	0	0	0	0	0	0	0	0	0	0	0	0	0	0	0	0	0	0	0	0	0	0	0	0	0	0	0	0	0	0	0
ENSG00000086570	16	11	21	13	9	11	9	14	9	4	6	5	19	11	10	4	11	7	9	13	12	10	15	12	9	6	14	17	9	14	17	9	8	14	12	12	12	7	13	10	10	9	10	12	19	8	16	13	14
ENSG00000086589	1419	1351	1388	1551	1382	1234	1186	1442	1476	1447	1332	1488	1397	1390	1352	1241	1342	1365	1267	1226	1126	1169	1191	1042	1276	1243	1498	1163	1279	1285	1305	1256	1268	1162	1322	1419	1363	1369	1469	1388	1481	1491	1433	1559	1488	1546	1563	1648	1417
ENSG00000086598	14124	13507	14350	15922	13677	14030	12091	13516	14155	14600	13084	13900	12025	11327	11359	10931	11251	12185	12594	12786	12423	14322	14425	12551	11449	12302	13557	13383	13951	14947	10384	11460	11876	12753	13508	14224	14084	12823	14158	13433	14317	13995	13357	14990	14573	14074	13663	14414	16667
ENSG00000086619	129	152	147	239	196	191	113	118	121	196	166	191	134	135	141	179	158	179	110	109	101	177	133	114	83	90	103	118	127	159	116	110	88	173	155	184	120	130	145	125	134	111	100	148	129	138	128	132	148
ENSG00000086666	1194	993	1026	1266	1063	996	865	962	1083	1042	1014	1119	1026	845	867	928	931	1076	1145	986	922	1068	975	916	1074	986	1100	1006	1015	1138	1084	966	1031	1136	1139	1209	991	843	857	855	989	827	853	952	913	902	787	859	1049
ENSG00000086696	0	2	0	0	0	0	0	0	0	1	0	1	0	0	0	1	0	1	1	0	0	0	0	0	0	0	0	0	0	0	0	0	0	0	0	0	1	1	1	0	1	0	0	0	1	0	0	1	0
ENSG00000086712	1018	877	964	1247	1055	1134	516	595	605	652	666	707	620	573	585	517	587	624	810	707	774	813	815	682	496	461	466	444	464	502	461	428	447	428	470	460	548	502	474	512	483	535	529	514	523	563	543	619	880
ENSG00000086717	0	0	0	0	1	1	0	0	2	0	0	0	0	0	0	1	0	1	0	0	0	1	1	0	0	0	0	0	0	1	0	0	0	0	0	0	0	0	1	0	0	0	2	0	0	1	0	0	0
ENSG00000086730	42	31	45	54	39	39	38	35	30	49	43	57	58	40	41	30	40	36	26	25	23	23	27	23	29	34	31	20	16	29	20	20	24	29	30	28	29	26	21	24	29	15	17	34	28	19	32	20	25
ENSG00000086758	6859	5243	5833	7495	6006	6474	5861	7798	6840	8075	7308	6833	6120	5241	5327	5048	5319	5539	7291	5886	5958	6248	6519	5698	7049	6563	7799	6920	7657	8587	8012	6888	7204	6946	8738	7979	4541	4790	5401	5763	6154	6665	6805	6867	6684	6725	6520	7470	5489
ENSG00000086827	1182	1173	1265	1302	1065	1131	1056	1271	1229	1290	1135	1222	1077	1050	1083	926	967	1070	940	869	837	874	828	714	915	951	1119	887	861	979	781	842	806	737	856	805	1263	1272	1381	1358	1477	1385	1454	1495	1540	1498	1478	1514	1494
ENSG00000086848	268	255	216	256	222	227	226	200	242	257	228	213	254	249	252	207	180	222	267	232	199	235	244	212	217	235	260	209	210	239	213	218	202	199	240	267	257	218	273	283	266	296	260	321	314	291	323	313	297
ENSG00000086967	0	0	0	0	0	0	0	0	1	0	0	0	0	0	0	0	0	0	0	0	0	0	0	0	0	0	0	0	0	0	0	0	0	0	0	0	0	0	0	0	0	0	0	0	0	0	0	0	0
ENSG00000086991	164	96	116	117	80	86	21	22	22	19	19	18	112	60	51	53	45	46	83	55	58	75	67	63	26	13	4	18	21	29	54	52	54	59	59	58	60	62	77	73	102	71	79	68	58	80	74	102	127
ENSG00000087008	623	549	590	458	432	359	587	654	692	599	634	642	686	626	592	508	592	538	645	708	646	696	693	607	713	653	780	571	668	731	735	684	713	719	698	719	694	694	736	652	708	691	705	694	671	723	756	777	577
ENSG00000087053	3565	3397	3556	4000	3256	3285	2567	3044	3125	3086	2804	3068	3109	3029	2977	2615	2871	3059	3004	2593	2757	3176	3295	3001	2840	2704	2942	3081	3017	3360	2895	2574	2787	3014	3126	3456	3330	3112	3340	3219	3499	3240	3245	3554	3319	3557	3315	3561	4096
ENSG00000087074	3074	3283	3580	4716	3730	3843	2386	3293	3529	3987	3527	3855	2720	3535	3445	3707	3871	4428	3186	3691	3390	4361	4308	4143	2840	3449	3748	3679	3944	4246	2600	3079	3323	3906	4191	4383	1611	1749	1462	1389	1583	1354	1322	1557	1392	1867	1700	1817	2045
ENSG00000087076	4	6	8	2	3	7	2	1	2	1	1	1	3	1	1	3	0	2	5	9	9	11	6	6	2	3	3	2	3	0	2	5	3	4	3	3	1	3	2	2	5	2	4	2	1	1	0	2	0
ENSG00000087077	2637	2797	2863	2369	2271	2080	2169	2655	2763	2109	2156	2182	2814	2923	2735	2099	2441	2382	3376	3304	3253	3035	3271	2623	3436	3428	3762	3054	3315	3400	3877	3581	3591	3371	3855	3813	2793	2972	3426	3310	3668	3424	3359	3612	3474	3396	3681	3555	2554
ENSG00000087085	3	3	5	10	4	7	1	8	5	5	3	4	3	9	6	7	5	11	4	5	4	6	5	7	2	2	3	1	4	1	3	5	4	7	4	5	7	0	6	4	3	4	1	4	6	2	5	4	1
ENSG00000087086	11155	10632	11696	12546	11232	11146	9112	10735	11538	11520	10303	11322	10372	10423	10503	8980	9768	10323	12732	13491	12990	17086	15905	15169	11839	12472	14337	16662	15020	19749	15267	14114	14623	18920	18436	21481	11160	11351	12915	13280	13244	14295	13254	13791	13532	12120	12246	13142	9246
ENSG00000087087	5611	5369	5435	5474	5081	4715	4834	5544	5693	5175	5174	5225	5729	5514	5385	4520	5280	5318	3796	3528	3384	3637	3610	3171	3632	3887	4429	3707	3865	4424	3351	3027	3482	3195	3477	3641	4746	4729	4626	4614	5060	5095	4864	5037	5187	5321	5688	5804	4632
ENSG00000087088	2447	2440	2578	2631	2398	2086	1694	1849	1982	1927	1812	1817	2114	2137	1977	1722	2058	2109	2683	2034	2117	1896	2119	1688	2343	1942	2280	1602	1911	1839	2655	1947	2001	1957	2326	2158	1921	1937	2151	2126	2205	2130	2144	2204	2120	2040	2233	2107	1917
ENSG00000087095	796	641	724	787	696	748	491	533	557	619	596	573	641	518	522	489	537	578	569	517	474	580	577	474	435	412	513	399	441	481	452	396	411	384	468	489	465	427	403	397	387	352	386	420	388	462	395	457	561
ENSG00000087111	1725	1743	1767	1753	1585	1486	1440	1598	1768	1597	1550	1594	1473	1491	1497	1283	1423	1587	1887	1834	1823	2146	2046	1836	1581	1823	1876	1958	1987	2164	1771	1744	1761	1871	1991	2122	1538	1601	1817	1816	1808	1922	1800	1810	1951	1712	1739	1902	1673
ENSG00000087116	6639	6413	6759	7099	6396	6014	6402	7840	8022	7680	7222	7401	8637	8424	8078	6939	7878	8208	6662	10708	10777	11206	11369	9940	6681	10887	12436	14198	13466	16359	8011	12982	13462	16688	16830	18594	7204	7475	7490	8146	8264	8378	8607	8225	8714	8021	8037	8583	5068
ENSG00000087128	0	0	0	0	0	0	0	0	0	0	0	0	0	0	0	0	0	0	0	0	0	0	0	0	0	0	0	0	0	0	0	0	0	0	0	0	0	0	0	0	0	0	0	0	0	0	0	0	0
ENSG00000087152	3213	3075	3149	3150	2909	2757	2641	3205	3126	3085	3047	3056	3027	2781	2818	2460	2639	2881	3228	2826	2859	3066	3015	2524	2982	2949	3219	2780	2922	3164	3087	2751	2939	3013	3150	3458	2753	2687	2691	2865	2911	2910	2886	2940	3009	3124	3319	3258	2703
ENSG00000087157	830	646	689	783	700	634	646	697	749	752	762	764	862	675	643	634	832	739	799	618	625	852	769	708	738	632	676	759	733	861	802	547	579	755	749	871	474	478	496	550	579	533	506	573	584	655	672	622	477
ENSG00000087191	3586	3567	3888	4010	3755	3523	3048	3616	3827	3683	3573	3709	3410	3572	3399	2911	3428	3461	3622	3038	3122	3422	3437	3083	3850	3468	3907	3396	3525	3801	3322	3088	3177	3119	3367	3648	3283	3315	3574	3535	3643	3846	3663	3700	3761	3778	3714	3732	3642
ENSG00000087206	933	829	806	797	772	687	763	780	796	763	718	805	920	748	795	667	784	773	795	630	590	653	608	543	749	672	815	598	653	692	714	640	675	652	683	720	803	769	813	874	972	828	834	884	932	1092	1086	1122	895
ENSG00000087237	2	3	1	0	0	1	1	0	2	0	1	0	1	3	1	0	0	0	1	1	2	0	2	3	0	1	0	1	2	2	0	0	0	0	0	4	0	0	0	0	1	0	0	0	0	1	0	0	0
ENSG00000087245	77913	69675	73448	80612	70131	67541	70503	79320	81852	81825	76452	79704	83695	77915	74747	66902	73325	78881	87383	73557	71223	87051	83128	76481	78282	70625	79112	90934	83691	103951	95351	79611	80605	98267	99164	111417	67686	70810	72624	74929	81406	79159	79388	77453	78630	74229	74205	78983	57580
ENSG00000087250	0	2	0	0	0	1	0	1	2	0	1	1	2	0	1	0	0	1	1	0	0	2	0	1	0	0	2	5	3	2	0	0	0	5	0	3	1	0	2	0	0	0	0	0	0	2	1	0	1
ENSG00000087253	801	642	699	630	604	514	540	566	586	463	501	493	492	426	411	320	384	367	757	734	725	634	617	576	632	629	720	520	572	585	556	496	546	488	527	547	410	376	425	416	488	446	436	452	450	451	458	502	679
ENSG00000087258	29	23	30	22	19	22	13	21	24	19	12	38	64	59	71	38	35	37	15	24	12	29	25	22	20	17	19	26	14	20	90	46	52	80	55	73	79	73	105	154	171	103	146	118	127	146	117	102	18
ENSG00000087263	2177	2130	2375	2740	2207	2333	2023	2339	2468	2524	2361	2470	2092	2111	2087	2051	2033	2220	1955	1894	1840	1821	1927	1653	1983	1931	2242	1722	1866	2016	1739	1719	1813	1693	1829	1891	2283	2191	2515	2389	2441	2503	2582	2404	2506	2601	2686	2767	2374
ENSG00000087266	1652	1442	1583	1274	1273	1082	1078	1369	1274	1057	1149	1093	1463	1387	1368	990	1284	1253	1890	1567	1535	1510	1605	1308	1405	1464	1557	1207	1203	1196	1427	1363	1286	1286	1399	1287	665	694	701	653	735	694	734	747	736	747	811	785	731
ENSG00000087269	1850	1660	1897	2033	1804	1673	1668	1810	1920	1961	1888	1916	1859	1790	1860	1493	1615	1661	1443	1509	1409	1341	1367	1225	1486	1410	1679	1260	1371	1389	1281	1214	1334	1064	1184	1176	1532	1595	1479	1566	1604	1612	1669	1606	1691	1789	1884	1875	1808
ENSG00000087274	8422	7877	8198	7634	6923	6605	6881	7851	7900	7207	6848	6974	7618	7422	7273	6286	6611	7091	9482	7815	7599	6595	6963	5773	8838	7924	8952	6201	6845	6974	8389	7525	7662	6540	7545	7428	7056	7092	7840	8021	8460	8057	8374	8306	8545	8223	8015	8262	7720
ENSG00000087299	177	139	168	121	128	108	136	157	181	135	128	116	184	170	135	113	134	104	141	123	129	97	113	97	157	176	139	90	97	108	135	89	106	58	82	86	156	164	174	139	165	169	180	155	154	181	183	152	160
ENSG00000087301	197	143	144	158	143	129	126	173	125	133	122	124	122	96	108	109	82	116	194	145	122	109	119	95	123	148	164	124	138	136	103	98	112	88	97	101	119	108	118	129	148	142	133	146	105	131	120	128	177
ENSG00000087302	3419	3138	3431	3425	3114	3182	3040	3418	3644	3590	3265	3361	3157	3012	3047	2803	2864	3087	3110	3017	2880	2976	3173	2703	3256	3062	3560	3165	3283	3546	3063	2959	3038	3114	3496	3505	3557	3618	3972	3913	3973	4140	4041	4034	4004	3898	3809	3939	3278
ENSG00000087303	4072	3803	3895	3801	3513	3308	3532	4222	4282	4298	3921	4075	4041	4165	3989	3017	3405	3517	3544	3776	3632	5272	4953	4601	3965	4204	4312	6917	6080	7766	4640	4626	4665	5886	6333	6852	3599	3858	4035	4787	4691	4737	5216	4645	4912	4992	5059	5090	3332
ENSG00000087338	867	711	721	1016	857	847	696	717	784	888	856	823	674	520	532	548	571	660	483	481	446	500	453	430	589	505	626	504	520	552	470	360	376	358	414	381	486	489	521	427	542	512	476	480	483	512	581	562	726
ENSG00000087365	7371	7340	7705	7784	6777	6863	6160	7302	7877	7322	6956	6947	7032	6836	6768	6259	6775	7040	7023	6548	6282	6245	6376	5587	6613	6541	7527	5970	6524	6911	6377	6221	6328	6070	6638	6801	6728	7060	7523	7747	8128	8149	8159	8093	8332	8119	8094	8050	7538
ENSG00000087448	1820	1674	1762	1741	1667	1431	1554	1678	1754	1653	1650	1586	1941	1641	1706	1484	1580	1600	1497	1186	1138	1374	1352	1199	1608	1131	1285	1229	1226	1297	1553	1079	1142	1180	1263	1231	1573	1519	1524	1478	1611	1525	1347	1720	1489	1925	1814	2041	1894
ENSG00000087460	23785	22731	24144	22757	20775	19752	20172	22776	23562	20850	20110	20577	22511	22721	21942	17742	20142	20824	23908	21924	21552	19362	20699	17180	22025	21856	24803	18735	20237	21362	22557	21505	22736	20171	23193	23226	22087	22381	23619	23925	24884	24367	24967	25011	24576	23485	24425	25052	20930
ENSG00000087470	3318	3043	3309	3572	3121	3037	2712	2994	3076	3211	2886	3143	3114	2734	2716	2647	2735	2947	3037	2605	2644	3000	2791	2670	2775	2535	2855	2720	2614	2939	2651	2427	2462	2595	2709	2812	2840	2710	2792	2920	3009	2842	3096	2949	3012	3449	3234	3223	3211
ENSG00000087494	69	60	58	73	41	65	194	145	139	148	172	167	49	42	42	29	45	32	38	27	27	36	35	30	64	47	54	42	54	72	25	21	20	16	22	23	23	22	22	16	25	14	11	29	17	15	13	18	84
ENSG00000087495	0	0	2	0	0	0	0	0	0	0	0	0	1	0	0	0	1	0	0	0	0	1	0	0	0	0	0	0	0	0	0	1	0	1	0	0	0	1	0	0	0	0	0	0	0	1	0	1	0
ENSG00000087502	1529	1476	1628	1601	1373	1348	1439	1596	1717	1620	1481	1434	1545	1321	1402	1226	1280	1306	1320	1075	1062	1197	1204	1089	1310	1225	1439	1251	1270	1445	1146	1031	1079	1177	1211	1344	1490	1319	1529	1431	1631	1518	1370	1595	1548	1554	1559	1408	1722
ENSG00000087510	4	4	2	5	6	6	5	2	6	4	2	2	2	3	9	12	5	11	3	2	2	4	3	2	3	0	2	1	5	1	4	7	3	7	3	4	4	5	1	8	11	5	6	12	5	6	8	11	3
ENSG00000087586	3682	2847	2971	3193	2904	3071	3958	3761	3974	4290	3844	4045	4188	3327	3144	2975	3297	3555	1525	1218	1337	1550	1286	1365	1874	1822	1947	1776	1808	2076	1280	1177	1277	1265	1151	1364	4734	4557	4067	4084	4791	4678	4508	5013	4493	5841	5737	5839	4305
ENSG00000087589	133	48	59	5	19	7	162	146	126	24	48	25	131	68	65	18	32	20	165	41	46	3	12	4	489	205	210	39	71	40	146	43	43	2	13	6	39	55	38	17	53	39	15	59	17	31	34	46	54
ENSG00000087842	114	126	106	142	130	116	72	79	85	102	90	87	97	107	87	116	110	101	109	101	86	106	131	96	131	123	109	112	121	127	129	120	92	85	106	128	101	110	109	112	120	96	129	109	114	101	124	115	103
ENSG00000087884	184	165	179	175	182	153	115	105	142	141	124	120	137	177	125	110	135	139	223	169	194	173	196	161	185	200	220	154	171	165	200	161	167	147	207	212	145	148	162	156	170	166	165	178	149	175	137	152	153
ENSG00000087903	225	183	184	258	213	212	169	162	189	225	202	232	174	153	162	185	180	179	228	160	197	170	173	150	238	210	224	161	192	182	173	162	153	181	192	198	115	129	117	131	174	162	176	154	190	136	148	159	150
ENSG00000087916	0	0	0	0	0	0	0	0	0	0	0	0	0	0	0	0	0	0	0	0	0	0	0	0	0	0	0	0	0	0	0	0	0	0	0	0	0	0	0	0	0	0	0	0	0	0	0	0	0
ENSG00000087995	340	320	334	363	305	289	326	377	397	344	354	308	373	331	330	294	296	289	289	235	228	213	240	189	313	270	303	224	261	246	280	244	225	170	224	230	339	342	376	374	367	344	421	406	374	422	424	414	337
ENSG00000088002	1	0	1	1	1	0	1	0	0	1	0	0	1	1	0	2	0	0	1	1	2	1	0	0	2	0	1	1	0	0	1	0	0	0	0	0	0	0	1	0	1	0	0	0	0	0	1	1	0
ENSG00000088035	347	295	337	282	287	275	353	353	399	333	333	352	338	307	293	239	238	257	251	254	268	268	231	247	316	253	297	248	261	307	285	240	244	223	278	265	343	304	356	340	348	341	312	389	342	372	345	353	400
ENSG00000088038	1487	1453	1511	1840	1622	1595	1221	1509	1619	1712	1559	1832	1506	1451	1471	1430	1575	1756	1337	1137	1225	1225	1211	990	1379	1298	1414	1241	1253	1370	1364	1171	1185	1192	1318	1287	1072	1147	1036	1151	1252	1092	1150	1191	1127	1233	1369	1275	1212
ENSG00000088053	1	0	0	0	1	1	1	0	0	0	1	0	1	0	2	1	0	0	0	2	1	3	1	2	1	0	0	0	0	1	2	1	2	0	1	0	0	0	0	0	1	0	0	0	0	0	3	1	0
ENSG00000088179	263	187	215	207	202	193	195	245	265	242	223	241	244	177	177	148	169	137	294	219	297	261	245	217	319	266	307	248	281	336	264	250	280	240	279	274	170	179	190	213	229	214	226	222	229	246	228	229	209
ENSG00000088205	3457	3278	3524	4519	3778	3966	2907	3341	3480	3789	3424	3686	3695	3376	3630	3554	3646	3979	2545	2507	2380	2822	2928	2595	2414	2609	2781	2621	2914	2962	2414	2571	2720	2832	3004	3121	3751	3708	3450	3341	3434	3674	3247	3579	3529	3692	3846	3934	3567
ENSG00000088247	7374	7286	7413	7472	6728	6504	6342	7337	7743	7219	6936	6811	7448	7423	7270	5985	6883	6751	6408	5679	5446	5012	5220	4464	6409	6006	6799	4963	5468	5774	5923	5107	5342	4486	5122	4980	7178	7156	7264	7148	7398	7508	7633	7707	7647	7398	7758	7940	7184
ENSG00000088256	4253	4034	4193	4119	3634	3463	3394	3953	4152	3810	3621	3753	3984	3673	3624	2987	3434	3652	3541	3186	3316	3139	3283	2666	3402	3504	3889	3011	3233	3309	3182	2955	2913	2546	2950	2947	4001	4078	4191	4219	4489	4160	4318	4425	4337	4255	4748	4558	4482
ENSG00000088280	531	405	426	313	263	255	464	477	500	393	400	372	294	311	300	223	177	224	1107	751	769	596	618	448	1090	762	909	666	666	732	1259	677	762	579	714	582	201	205	336	438	496	413	420	427	487	403	382	365	282
ENSG00000088298	714	701	697	767	758	629	574	693	671	781	617	654	597	661	601	484	597	554	846	711	679	858	873	791	768	693	808	751	765	894	772	665	673	808	864	864	662	655	703	728	795	802	788	797	870	726	755	807	660
ENSG00000088305	252	208	211	168	161	139	168	175	184	140	166	171	178	172	135	100	141	148	212	132	139	184	170	145	170	128	133	151	137	181	115	80	79	97	85	101	156	162	154	149	171	152	171	185	142	190	195	175	148
ENSG00000088320	0	0	0	2	0	0	0	0	0	0	0	0	0	0	0	0	0	0	0	0	0	0	0	0	0	0	0	0	0	0	0	0	0	0	0	0	0	0	0	0	0	0	0	0	0	0	0	0	0
ENSG00000088325	8065	7702	8076	7965	7081	7165	8567	9733	10149	9534	9103	9362	8112	7746	7693	6609	7355	7776	4511	4158	4068	4543	4122	4097	5448	5911	6574	5201	5523	6032	3332	3792	4137	4052	3769	4378	10292	10286	10571	11605	11750	11678	11812	12354	11989	12795	12318	12802	10351
ENSG00000088340	22	15	16	12	21	20	9	11	13	21	12	6	21	8	5	7	10	11	76	54	56	128	84	93	42	53	34	68	33	74	38	39	32	38	39	51	3	3	0	2	3	2	4	3	0	3	1	1	2
ENSG00000088356	751	699	695	646	658	627	528	560	649	622	591	556	681	619	577	527	588	585	522	469	447	468	432	392	425	496	508	376	412	417	446	362	430	351	406	406	734	736	719	596	680	643	627	683	674	748	822	755	716
ENSG00000088367	1027	892	962	631	651	554	567	610	607	436	421	377	843	719	742	516	613	570	1218	1032	995	750	831	642	937	645	809	532	609	640	1253	909	869	735	892	870	604	624	592	721	696	662	733	667	699	625	709	637	720
ENSG00000088386	4	7	5	5	8	4	8	1	6	6	2	11	3	3	1	3	2	2	2	5	1	4	4	4	2	6	0	3	0	2	1	1	0	1	1	1	1	2	2	2	1	1	2	0	0	1	1	0	5
ENSG00000088387	1017	840	909	523	591	455	862	910	915	592	597	535	485	394	383	231	303	210	1182	832	797	710	696	580	1017	738	854	525	614	625	781	451	427	262	346	292	341	352	488	560	519	439	577	533	559	573	541	598	805
ENSG00000088448	643	491	428	536	495	462	742	721	694	706	670	679	690	553	454	467	518	484	586	346	350	446	417	386	606	440	437	510	466	514	626	332	335	486	455	523	308	306	350	367	429	401	391	380	375	470	518	451	351
ENSG00000088451	343	317	328	427	335	363	275	303	344	355	296	359	322	269	295	332	280	330	240	251	229	244	263	219	238	250	234	242	246	250	219	219	222	246	277	236	369	361	348	304	332	326	349	295	318	372	373	373	287
ENSG00000088538	34	27	24	20	23	19	9	22	20	17	18	24	20	27	29	15	21	22	32	23	35	28	43	32	31	27	41	37	38	35	31	19	38	34	51	53	14	18	23	23	27	30	23	22	20	33	27	22	17
ENSG00000088543	434	369	380	326	324	272	332	374	338	310	286	323	371	299	304	228	271	259	505	468	438	402	441	368	507	418	506	396	441	465	542	383	453	422	481	465	273	259	322	319	364	335	337	324	393	301	356	325	320
ENSG00000088682	880	864	916	823	775	676	719	875	848	841	806	836	802	841	766	628	706	733	812	670	711	693	752	607	718	674	735	675	728	844	711	657	679	645	715	736	740	800	833	788	890	883	897	933	869	859	818	790	789
ENSG00000088726	0	0	0	0	0	0	0	0	0	0	0	0	0	0	0	0	0	0	0	0	0	0	0	0	0	0	0	0	0	0	0	0	0	0	0	0	0	0	0	0	0	0	0	0	0	0	0	0	1
ENSG00000088727	128	127	130	151	119	128	91	124	144	144	125	122	108	129	135	130	112	115	121	103	85	98	104	74	113	87	111	84	86	88	77	79	81	85	81	83	123	119	125	125	116	130	129	143	134	126	128	112	129
ENSG00000088756	176	64	64	162	133	113	96	97	93	183	140	161	50	40	41	66	60	69	327	197	173	306	272	242	327	199	237	325	374	368	260	149	162	310	367	385	36	37	77	88	56	104	80	107	82	57	63	76	76
ENSG00000088766	1443	1247	1343	1399	1284	1205	1323	1352	1371	1312	1356	1305	1232	1097	1100	944	990	1064	1242	1172	1206	1249	1248	1082	1116	1121	1401	1227	1233	1325	1114	1023	1087	1049	1192	1304	1348	1346	1484	1308	1490	1463	1519	1449	1537	1459	1484	1533	1555
ENSG00000088782	0	0	0	0	0	0	0	0	0	0	0	0	0	0	0	0	0	0	0	0	0	0	0	0	0	0	0	0	0	0	0	0	0	0	0	0	0	0	0	0	0	0	0	0	0	0	0	0	0
ENSG00000088808	237	241	288	216	227	201	202	260	225	199	195	193	257	282	269	201	232	219	256	282	244	240	277	223	181	206	263	165	246	204	225	223	248	182	240	213	174	170	155	144	188	153	142	184	181	149	182	167	147
ENSG00000088812	3052	2583	2624	3013	2545	2534	2558	2959	2975	2997	2825	2834	2687	2286	2347	2098	2289	2368	2737	2486	2520	2870	2952	2539	2471	2697	2885	3104	3016	3371	2513	2615	2514	2860	3056	3220	2238	2279	2376	2454	2612	2659	2737	2649	2694	2953	2758	2776	2429
ENSG00000088826	902	799	809	4260	2121	3671	1451	1506	1459	7935	4420	7954	1148	1056	966	2634	1777	3140	522	454	481	571	611	555	666	542	597	1580	814	1811	495	511	503	599	594	691	992	974	501	499	559	729	586	684	570	616	688	790	748
ENSG00000088827	0	0	0	0	0	0	0	0	0	0	0	0	1	0	0	0	0	0	0	0	0	0	0	0	0	0	0	0	0	0	0	0	1	0	0	0	0	0	0	0	0	0	0	0	0	0	0	0	0
ENSG00000088832	5494	5463	5751	6283	5513	5485	4867	5719	6109	5956	5527	5720	5165	5103	5068	4839	4916	5385	5447	4956	4940	4562	4925	4167	5050	5048	5948	4390	4812	4928	4568	4444	4777	4266	4729	4804	5698	5534	5946	5633	5620	5807	5906	5898	5638	5761	5879	6072	6144
ENSG00000088833	2068	2071	2134	2204	2106	2025	1846	2145	2351	2413	2199	2344	1976	2107	1965	1846	2079	2071	1956	1854	1856	1984	1887	1533	1986	2066	2309	1841	2007	2121	1901	1796	1854	1826	1975	1943	1976	2121	2132	2079	2186	2341	2149	2162	2169	2290	2258	2277	2200
ENSG00000088836	55	48	59	35	44	32	32	40	35	42	40	37	50	58	60	36	60	43	49	31	22	34	31	22	27	32	28	23	20	28	46	38	30	36	40	37	32	27	25	37	35	26	32	28	31	39	30	24	19
ENSG00000088854	1098	927	937	1049	878	978	806	845	890	903	904	847	987	886	927	840	878	904	1168	963	1006	839	927	751	1005	882	999	756	867	840	1211	1047	1086	920	1089	1094	870	853	930	979	947	855	964	939	942	1053	1038	1040	896
ENSG00000088876	466	464	451	493	389	410	402	409	417	393	365	376	418	401	367	347	404	391	393	313	341	340	345	299	316	276	350	288	285	327	321	319	331	321	332	323	282	356	330	325	356	356	367	332	366	375	361	371	276
ENSG00000088881	13	3	10	7	7	9	8	5	6	8	6	10	6	4	1	3	2	1	13	6	7	9	4	7	5	3	4	3	8	8	2	2	6	5	2	6	5	4	3	4	4	3	3	6	2	1	1	5	4
ENSG00000088882	8	7	11	12	2	5	1	5	2	0	0	2	11	9	6	3	3	4	7	3	2	7	7	4	4	2	4	2	3	4	7	5	7	3	3	4	3	6	3	1	10	3	8	6	2	5	3	6	10
ENSG00000088888	1824	1887	1882	2088	1801	1738	1583	1908	2005	2261	2016	2148	1775	1778	1698	1695	1782	1963	1825	1528	1502	1573	1572	1388	1693	1523	1687	1468	1519	1613	1686	1432	1520	1430	1607	1640	1307	1408	1425	1516	1580	1529	1605	1517	1518	1359	1646	1532	1434
ENSG00000088899	141	150	147	205	142	146	94	141	117	169	147	157	129	123	106	119	128	161	318	250	239	380	316	320	232	195	211	266	265	339	239	163	172	295	269	332	72	74	84	80	104	60	86	85	84	78	90	74	109
ENSG00000088926	0	0	0	0	0	0	0	0	0	0	0	1	0	0	0	0	0	0	0	0	0	1	0	0	0	0	0	0	0	0	0	0	0	0	0	0	0	0	0	0	0	0	0	0	0	0	0	0	0
ENSG00000088930	3347	3135	3397	3699	3270	3288	2755	3156	3284	3694	3242	3441	3115	2983	2946	2872	3028	3232	3352	2632	2608	2991	2984	2557	3151	2907	3210	3023	2971	3385	2964	2680	2742	2932	2984	3153	3075	2986	3090	2898	3309	3302	3245	3180	3358	3352	3377	3378	3344
ENSG00000088970	235	175	178	233	219	202	163	153	164	202	184	204	200	153	144	136	164	166	256	306	270	327	311	278	234	245	266	288	299	289	311	291	294	365	365	383	130	143	141	160	194	174	198	190	189	201	191	180	165
ENSG00000088986	6751	6798	7571	6269	5888	5520	5941	6832	7377	5987	5982	5797	5778	6068	6107	4574	5259	5245	5278	5088	4990	4584	4484	3932	4964	5437	6240	4284	4648	5095	4719	4780	4988	4255	4669	4722	7401	7401	8390	8020	8159	8759	8326	8414	8815	7943	8100	8117	7390
ENSG00000088992	0	1	0	0	0	1	0	0	0	0	0	0	2	0	0	1	1	2	1	0	0	0	0	0	0	0	0	0	1	1	0	0	0	2	2	2	1	0	0	0	1	0	1	1	0	0	1	0	0
ENSG00000089006	2599	2586	2740	2977	2588	2661	2338	2842	3001	2907	2628	2829	2348	2477	2679	2132	2388	2403	2511	1902	1918	1880	1764	1644	2458	2295	2526	1905	2002	2101	1880	1628	1779	1543	1655	1711	2093	2086	2171	2155	2273	2281	2300	2282	2229	2174	2149	2234	2352
ENSG00000089009	3896	3866	4310	4380	3850	3845	3375	3905	4276	4083	3875	3898	3681	3901	3735	3325	3673	3804	3961	3499	3275	3231	3301	2911	3876	3642	4065	3392	3564	3774	3973	3251	3467	3322	3584	3675	4220	4219	4748	4400	4421	4781	4612	4709	4630	4478	4636	4843	4083
ENSG00000089012	0	1	1	0	0	0	0	0	0	0	0	1	1	0	1	0	0	1	0	0	0	0	0	0	0	0	0	0	0	0	0	0	0	0	0	1	0	0	0	0	0	1	0	1	0	0	0	0	0
ENSG00000089022	729	751	749	829	848	777	644	807	781	830	811	895	733	791	779	669	751	796	604	589	508	572	536	477	590	556	668	578	561	642	555	475	541	489	513	576	630	686	666	686	665	708	705	682	690	697	708	728	718
ENSG00000089041	6	3	3	3	2	1	7	3	2	0	0	1	1	1	0	1	3	0	8	5	2	2	5	4	7	8	7	14	5	13	6	6	4	5	6	6	1	7	4	12	4	11	5	5	6	1	4	11	1
ENSG00000089048	1029	1089	1134	1337	1123	1201	917	1025	1070	1140	1047	1162	973	1103	1021	1047	1035	1087	759	771	714	739	771	641	855	747	827	687	781	814	793	710	763	650	683	705	955	913	855	810	850	915	880	864	897	904	973	985	1131
ENSG00000089050	1067	1006	1006	1029	916	852	975	1100	1065	1057	1003	967	976	921	853	789	804	906	1039	928	896	851	861	772	1060	903	1016	925	998	998	892	783	876	823	900	894	1024	981	1132	1076	1043	1204	1096	1106	1167	1083	1010	1034	1164
ENSG00000089053	4234	4256	4397	4397	4075	3817	3542	4012	4088	3978	3723	3842	3769	3778	3747	3089	3518	3472	4254	3912	3765	3749	3911	3249	3684	3512	4041	3270	3412	3613	3656	3340	3504	3274	3589	3661	3419	3507	3818	3775	3979	3999	3891	3927	4063	3870	3889	3944	4154
ENSG00000089057	1266	1062	1142	1202	1132	1016	908	1068	1056	933	921	926	1064	1023	1052	850	907	881	1152	986	945	917	869	809	998	856	946	781	843	953	945	771	855	704	808	781	817	813	824	713	896	774	682	861	818	906	901	996	988
ENSG00000089060	251	273	277	340	276	235	223	236	275	321	278	280	212	231	213	243	240	295	389	314	313	386	385	343	297	305	296	329	330	333	328	260	266	277	335	326	194	208	220	256	264	263	226	243	261	240	241	211	226
ENSG00000089063	2347	2239	2325	2422	2110	2116	1706	1838	1911	1937	1700	1926	2096	2007	1928	1881	1914	2005	2437	2044	2141	2303	2240	1930	2026	1913	2063	1936	1995	2280	2383	2056	2193	2230	2413	2537	2218	2180	2416	2313	2456	2457	2387	2469	2473	2244	2068	2345	2227
ENSG00000089091	96	88	101	118	92	75	67	71	65	81	73	70	68	77	47	51	60	77	94	92	70	90	86	105	90	90	82	78	71	83	83	58	74	73	76	75	36	55	43	40	57	50	40	50	54	51	45	59	25
ENSG00000089094	1154	1023	1046	982	1013	878	970	1130	1237	1179	1187	1114	1061	1139	1055	884	975	981	1047	900	879	979	936	816	1043	857	1101	928	932	1053	1024	832	839	862	926	1000	914	918	1002	993	1037	1070	1009	1123	1075	1179	1141	1160	874
ENSG00000089101	3	0	2	1	1	1	0	0	1	0	0	0	1	0	0	1	2	0	1	4	1	1	0	1	0	1	1	2	1	0	3	4	0	1	1	2	2	2	2	0	1	1	0	0	1	0	0	3	0
ENSG00000089116	0	0	0	0	0	0	0	0	0	0	0	0	0	0	0	0	0	0	0	0	0	0	0	0	0	0	0	0	0	0	0	0	0	0	0	0	0	0	0	0	0	0	0	0	0	0	0	0	0
ENSG00000089123	180	191	207	188	179	158	167	180	161	158	146	183	195	174	140	149	154	157	164	131	140	134	144	116	122	180	179	132	152	162	144	148	150	129	136	135	158	130	133	120	137	121	142	144	127	139	152	130	179
ENSG00000089127	27	19	19	194	24	112	70	76	61	39	52	32	35	26	32	33	26	53	18	7	13	34	31	15	57	18	31	11	10	14	42	12	19	17	10	8	37	44	31	467	51	46	607	58	40	104	105	261	18
ENSG00000089154	5628	5616	5814	6301	5189	5147	5340	6550	6375	6289	6136	5947	5830	5392	5205	4447	4989	5251	5830	5478	5297	5426	5729	4721	5577	5823	6471	5618	5897	6490	5614	5275	5527	5076	5965	5662	4684	4910	5253	5287	5543	5802	5903	5863	5763	5674	5771	6023	5354
ENSG00000089157	13075	12843	13663	13865	12404	12092	12875	14726	15347	15210	14110	14931	12365	11869	11924	10277	11259	11930	13886	11950	11581	11256	12274	10064	14436	14155	15627	12750	14130	14466	12661	11140	11375	10680	12275	12090	12685	12837	14128	13309	13837	14874	13656	14608	14252	14277	13747	14608	14085
ENSG00000089159	7187	7769	7660	4637	5488	4275	5839	6849	6995	4132	5012	4081	6950	7343	7006	4433	5959	4973	6271	6000	5947	4636	5142	4251	4995	5376	5912	4067	4319	4406	4718	4778	4997	4038	4603	4346	5748	5787	4737	3914	4362	4463	4072	4517	4091	4060	4821	4727	6718
ENSG00000089163	10	5	8	13	11	7	5	9	3	9	7	2	10	10	12	14	7	3	14	9	4	7	8	8	9	3	2	4	5	11	19	5	12	12	11	16	4	14	11	13	28	18	12	17	14	10	20	11	4
ENSG00000089169	0	0	0	0	0	0	0	0	0	0	1	0	0	0	0	0	0	0	0	0	0	0	0	0	0	0	0	0	0	0	0	0	0	0	0	0	0	0	0	0	0	0	0	0	0	0	0	0	0
ENSG00000089177	405	326	300	257	284	236	369	368	411	345	319	341	347	324	322	264	265	261	365	337	319	333	368	282	487	448	500	375	469	456	481	382	368	368	415	342	259	274	340	324	403	325	383	360	346	390	379	357	271
ENSG00000089195	937	912	1009	1140	988	1001	889	1013	1013	1052	978	1046	1014	1013	1088	960	1024	1036	739	676	613	660	667	632	830	784	866	699	762	806	739	601	689	577	627	628	1074	981	984	958	960	1045	1070	982	1097	1146	1216	1217	1133
ENSG00000089199	40	43	32	21	17	39	8	13	11	5	5	5	21	21	23	24	32	27	26	31	18	20	26	22	2	5	4	8	15	8	20	12	18	18	19	19	17	16	12	20	19	19	29	11	14	26	23	15	15
ENSG00000089220	6277	5904	6300	6053	5459	5258	5151	5956	6196	5785	5472	5722	5762	5522	5443	4682	5136	5431	6618	5255	5262	4506	4966	4079	6518	5436	6153	4618	5167	5100	6196	4993	5127	4480	5213	4878	5683	5780	6482	6323	6661	6771	6618	6791	6695	6456	6416	6746	5970
ENSG00000089225	1	1	5	1	0	0	1	2	4	3	0	2	3	1	0	0	1	0	1	3	0	3	1	0	0	1	1	2	1	0	1	2	1	0	0	1	0	2	2	0	4	0	1	1	3	1	1	3	2
ENSG00000089234	867	833	863	966	813	831	710	752	930	848	769	861	792	742	794	653	758	774	783	647	633	625	676	586	646	689	751	606	662	653	659	620	693	619	689	776	833	740	840	833	924	910	851	861	882	924	834	935	825
ENSG00000089248	3381	3243	3416	3525	3132	3063	2848	3278	3659	3401	3140	3385	3118	3009	3106	2612	2757	2990	3835	3289	3202	3106	3285	2792	3912	3625	4186	3270	3461	3646	3971	3175	3432	3244	3594	3543	3199	3261	3744	3707	3860	4000	3825	3821	3859	3901	3647	3834	3023
ENSG00000089250	7	4	4	2	3	4	3	3	3	5	4	1	4	0	1	0	0	1	11	0	0	0	0	0	9	1	0	0	0	0	3	0	0	0	0	0	1	3	1	1	1	1	2	1	3	0	0	0	2
ENSG00000089280	15713	16104	16661	16509	14813	13827	12913	14400	15734	14323	13585	13799	15327	15532	15176	12986	15087	14798	11249	10896	10866	11342	12236	9869	11780	12896	13804	11496	11994	12920	9935	10146	10803	10135	11176	10800	12601	13367	13778	13748	13768	15187	13673	13255	13878	13709	13933	14282	12279
ENSG00000089289	953	853	930	857	746	718	756	862	838	823	778	794	884	744	872	634	745	757	1011	739	757	777	832	717	837	813	855	733	786	872	934	813	873	838	937	922	878	924	905	939	933	987	985	999	1013	1050	1006	1031	884
ENSG00000089327	3395	3352	3519	3743	3427	3122	3234	3745	3796	3666	3664	3826	3194	3365	3285	2919	3313	3431	3301	3092	2791	3080	3182	2697	3232	3249	3739	2943	3208	3271	2590	2478	2596	2597	2887	2828	2917	3017	2905	2841	2932	3031	2769	3053	2843	2842	2889	3256	3379
ENSG00000089335	636	537	550	561	471	494	531	590	596	534	510	520	569	446	498	414	474	412	582	452	428	457	459	409	595	505	501	526	483	562	553	406	476	451	495	535	406	409	388	434	462	429	403	400	407	552	463	477	429
ENSG00000089351	1396	1397	1442	2821	1698	2419	1148	1350	1336	2314	1480	2329	1278	1341	1326	1586	1429	2049	1414	1297	1251	1821	1600	1584	1116	1173	1185	1528	1281	1717	1250	1100	1127	1397	1404	1643	929	973	1032	1022	1167	1025	951	1060	1008	1106	1175	1090	990
ENSG00000089356	1	1	0	0	0	0	0	0	0	0	1	0	0	0	0	1	1	0	0	0	0	0	0	1	1	0	0	1	0	1	1	0	0	1	0	0	0	0	0	0	0	1	0	0	0	0	1	0	0
ENSG00000089472	1144	1012	1057	1090	975	863	668	854	899	894	834	804	1019	1022	951	778	816	939	1353	1018	991	987	1053	916	917	807	892	856	808	907	1373	1156	1192	1268	1232	1388	832	907	955	1028	1048	1124	1030	1026	1038	952	994	1050	770
ENSG00000089486	649	567	626	449	461	349	322	331	335	274	308	264	390	395	377	252	301	315	784	801	714	618	648	533	426	468	552	399	405	450	490	468	494	420	525	475	371	399	420	371	486	459	397	485	416	422	471	479	565
ENSG00000089505	37	44	52	42	44	43	55	59	77	58	53	43	63	53	41	32	45	43	63	44	39	28	30	36	33	36	42	36	29	40	49	26	15	28	28	39	46	37	42	52	44	41	47	38	56	41	60	35	47
ENSG00000089558	0	1	0	0	1	1	1	1	1	0	2	0	1	0	1	1	4	2	0	2	3	3	1	0	4	2	1	3	0	0	0	3	1	2	4	2	0	0	1	0	1	0	0	3	2	3	3	0	0
ENSG00000089597	19788	18878	19912	21604	18720	18808	15385	17828	18327	18605	17105	18029	18645	18093	17774	16163	17494	18958	21537	18899	18317	20359	20850	18690	18993	18831	20568	19316	20031	21601	20237	18645	19394	20767	22384	23262	18913	19208	21181	20688	21762	22443	21672	22375	22231	21797	21412	22506	19513
ENSG00000089639	397	384	368	418	352	344	221	315	301	298	272	290	417	366	363	337	375	433	415	365	377	375	383	346	285	280	298	291	285	305	346	374	410	420	479	484	217	231	286	269	303	262	272	253	241	196	226	258	193
ENSG00000089682	392	333	376	334	310	349	339	382	376	354	288	336	381	327	309	281	285	300	319	277	258	295	296	236	328	269	281	265	292	290	265	252	272	302	290	318	229	258	266	292	352	337	291	280	327	321	314	326	258
ENSG00000089685	2023	1892	1999	1998	1747	1825	2131	2471	2529	2373	2326	2384	2432	2412	2332	2111	2378	2414	1123	1007	928	979	1004	955	1366	1550	1599	1277	1368	1451	1146	1254	1321	1170	1208	1402	3415	3392	3669	3764	3830	3831	3751	4118	3950	4015	3802	3947	2776
ENSG00000089692	71	49	51	33	44	28	45	46	48	33	35	41	43	38	45	27	33	41	72	60	46	66	61	55	56	44	48	35	38	43	52	52	53	44	42	38	6	16	14	17	18	5	14	20	17	21	15	30	9
ENSG00000089693	7136	6918	7302	7350	6396	6132	6303	7088	7421	6791	6682	6746	6772	6592	6450	5626	6543	6645	6685	6625	6637	6899	6786	6219	6391	6618	7672	6724	7094	7678	6475	6638	6969	6774	7424	7775	6662	7056	7271	6837	7627	7503	7259	7561	7332	7086	7619	7646	6873
ENSG00000089723	65	48	69	74	55	65	43	87	69	79	62	68	74	73	54	55	62	60	93	91	58	70	51	45	81	91	98	54	75	74	101	97	95	65	86	84	70	72	80	90	89	88	92	105	75	83	87	86	56
ENSG00000089737	6025	5578	5820	6232	5445	5479	5028	5789	5938	5745	5578	5763	5985	5715	5626	5103	5474	5725	4357	4010	3960	4194	4216	3711	4004	4125	4673	3874	4109	4465	3926	3882	4046	3775	4050	4293	5367	5291	5613	5541	5874	6181	5619	5735	5996	5956	6168	6290	5525
ENSG00000089775	237	279	272	283	275	234	209	228	240	246	233	253	220	241	233	158	221	209	226	203	228	216	245	170	233	223	204	197	209	245	254	233	234	206	258	221	176	172	203	240	241	251	222	226	262	205	236	180	219
ENSG00000089818	1050	1084	1158	1383	1285	1347	903	1082	1127	1339	1137	1219	1099	1149	1026	1070	1103	1222	870	876	759	868	866	818	914	837	963	874	850	854	858	870	803	867	873	980	1085	1095	1074	1120	1164	1148	1126	1192	1126	1200	1216	1208	1185
ENSG00000089820	24	16	15	17	9	8	7	7	5	6	8	12	15	12	8	9	8	9	21	17	26	21	14	15	12	11	14	11	10	11	19	15	16	11	27	24	6	8	7	3	8	6	9	13	8	5	8	8	4
ENSG00000089847	19	6	5	5	1	2	4	2	5	1	6	3	5	4	3	1	1	2	10	13	10	15	19	10	12	3	1	9	4	10	9	12	7	8	17	7	3	1	1	1	3	3	1	0	0	4	5	3	3
ENSG00000089876	1161	1066	1145	1074	1013	976	1173	1159	1294	1217	1198	1194	1133	1047	1027	886	918	1043	903	882	788	876	900	834	835	829	947	957	886	998	870	823	825	909	1002	1027	1105	1070	1163	1182	1364	1303	1277	1410	1268	1352	1297	1302	936
ENSG00000089902	1753	1784	1897	1865	1570	1557	1540	1848	1899	1766	1753	1598	1720	1690	1640	1396	1520	1595	1491	1431	1398	1381	1374	1204	1413	1463	1681	1302	1386	1519	1428	1385	1570	1311	1439	1459	1714	1625	1610	1617	1828	1739	1571	1918	1632	1728	1755	1800	1765
ENSG00000089916	1421	1123	1179	1666	1460	1532	1081	1295	1336	1671	1340	1431	1347	1126	1068	1423	1333	1541	1353	1220	1172	1345	1416	1183	1226	1261	1267	1291	1307	1430	1275	1278	1273	1299	1490	1472	1004	948	992	961	1233	1035	983	1230	1081	1185	1199	1159	1138
ENSG00000090006	977	859	887	843	755	680	739	795	856	755	774	745	759	700	615	481	605	575	1396	1009	966	1004	1057	909	990	773	890	756	823	826	1161	777	703	839	974	932	471	484	550	620	600	579	608	557	609	543	591	586	548
ENSG00000090013	678	593	674	605	559	499	412	487	547	516	454	451	516	514	410	324	422	396	828	686	690	508	598	403	658	637	699	363	466	425	730	514	536	392	489	442	439	472	552	559	545	574	543	550	532	542	496	564	536
ENSG00000090020	1933	1671	1747	2039	1934	1786	1537	1712	1641	1620	1539	1605	1801	1699	1673	1598	1780	1828	1955	1664	1737	1707	2041	1566	1603	1518	1603	1580	1670	1753	1690	1512	1620	1643	1925	1915	1335	1324	1297	1379	1391	1419	1457	1423	1403	1482	1466	1554	1655
ENSG00000090054	1742	1681	1705	1944	1654	1660	1527	1687	1867	1788	1619	1748	1560	1598	1612	1367	1486	1543	1506	1435	1475	1504	1476	1288	1461	1532	1627	1354	1498	1566	1550	1485	1400	1447	1565	1601	1799	1820	1907	1804	1917	1845	1870	1957	1912	2091	1977	1995	1856
ENSG00000090060	6062	5807	6045	6315	5779	5827	5781	6246	6652	6488	6104	6293	6201	5753	5803	5356	5588	5946	5134	4340	4307	4738	4842	4260	5305	4795	5381	4872	4948	5349	4761	4522	4758	4903	5094	5429	5735	5316	5451	5411	6169	5379	5676	6160	5855	6159	5956	6142	6877
ENSG00000090061	2331	2222	2334	2818	2489	2414	1985	2261	2387	2316	2214	2335	2237	2237	2159	2128	2329	2395	2150	2126	2210	1975	2243	1881	1917	2114	2298	1893	2108	2105	2004	2178	2261	2131	2520	2310	2044	2016	1946	2153	2234	2058	2187	2179	2136	2289	2480	2477	2192
ENSG00000090097	1411	1335	1381	934	933	786	848	1023	1065	670	724	710	1235	1276	1236	775	995	895	1890	1642	1631	1411	1530	1319	1465	1432	1589	1078	1127	1163	1759	1603	1609	1407	1684	1585	892	869	985	944	1021	1061	923	1039	936	916	992	960	907
ENSG00000090104	3	1	2	1	1	5	0	0	0	1	0	0	1	0	1	0	1	0	0	0	0	0	0	0	0	1	2	0	0	0	0	0	0	0	0	0	2	0	0	2	0	0	0	0	1	1	0	0	1
ENSG00000090238	276	207	240	336	231	270	157	142	162	238	190	211	222	189	177	189	197	197	524	360	391	526	532	499	234	241	282	404	372	415	528	344	350	583	599	725	106	109	228	252	309	184	235	259	214	180	177	188	129
ENSG00000090263	792	800	802	758	659	633	594	720	705	697	599	682	672	622	610	567	571	547	783	631	642	707	739	613	742	713	811	707	717	758	712	656	706	711	770	831	722	736	789	798	809	856	868	871	852	847	776	874	788
ENSG00000090266	1029	1049	1137	1218	1015	1006	940	1093	1173	1112	1046	1042	1076	1114	1074	928	983	1077	1082	919	991	942	979	800	1151	1084	1173	932	948	1099	1077	1023	1073	941	1052	1133	1258	1232	1397	1329	1456	1378	1462	1478	1415	1418	1445	1400	1094
ENSG00000090273	3315	3386	3631	3542	3190	3042	3010	3370	3652	3428	3196	3273	3285	3258	3250	2740	3036	3075	2799	2411	2365	2266	2409	2038	2708	2621	3043	2186	2267	2479	2462	2154	2308	1968	2217	2151	3031	3131	3217	3372	3258	3361	3312	3289	3265	3395	3473	3500	3271
ENSG00000090316	2548	2603	2653	2736	2376	2205	1943	2326	2384	2347	2258	2234	2270	2290	2173	1851	2085	2266	2449	2215	2169	2201	2260	1880	2054	2015	2283	1986	1968	2133	2230	2019	2002	1900	2298	2193	2401	2419	2625	2607	2837	2814	2688	2825	2701	2774	2828	2955	2622
ENSG00000090339	218	314	382	13862	6826	11384	105	227	205	7600	4341	7392	188	278	228	10798	5330	12689	112	274	245	1648	1644	1499	73	275	225	930	1137	1032	40	199	136	1285	1479	1617	131	167	32	16	31	33	23	26	22	20	29	39	168
ENSG00000090372	2791	2726	2756	3018	2754	2609	2532	2993	2940	3008	2834	3044	2926	2856	2715	2532	2759	2909	2764	2271	2182	2430	2371	2209	2750	2552	2839	2446	2572	2735	2649	2172	2201	2158	2479	2547	2269	2358	2238	2272	2480	2408	2469	2540	2314	2360	2551	2698	2200
ENSG00000090376	188	185	161	529	382	456	155	179	174	510	385	533	166	134	129	406	275	402	170	117	103	763	480	683	118	121	139	737	481	879	120	80	90	771	404	789	130	124	189	225	186	211	276	162	248	225	255	203	202
ENSG00000090382	0	0	1	1	0	1	1	0	0	1	0	2	0	0	0	0	0	0	1	5	1	1	0	2	2	2	1	1	0	0	0	0	1	0	0	0	0	0	1	0	0	0	0	2	0	0	0	0	1
[truncated: 61,784 more rows]
[truncated: 23 more columns]
