# Supplementary material for: Inflammatory response of mesenchymal stromal cells after in vivo exposure with selected trauma-related factors and polytrauma serum
Source: PLoS One. 2019 May 14;14(5):e0216862. doi: 10.1371/journal.pone.0216862 (PMC6516676; doi:10.1371/journal.pone.0216862)
Supplement: S2 Dataset — (XLSX) [file pone.0216862.s006.xlsx]

## Sheet: Figure 3a
Raw data from cytokine measurement of polytrauma sera
	control	AB-serum	0h	4h	12h	24h	48h	5d	10d
CCL2	307.95	617.29	9299.25	4810.15	1479.41	1932.8	1611.21	897.86	1340.39
	260.76		4488.5	1355.73	1642.83	1095.95	2266.77	1833.9	2202.52
	207.1		1953.8	948.38	1165.54	1648.29	562.96	654.55	914.96
	371.06		6515.59	1214.29	578.78	699.88	921.35	977.4	1147.65
	502.29		1007.36	801.58	590.62	337.93	746.83	698.78	553.87
IL6	3.56	11.75	940.92	498.1	208.78	198.32	80.5	131.21	18.22
	0.9		387.72	97.06	122.3	106.13	110.19	25.47	20.26
	0.9		129.47	54.91	296.86	1214.42	100.58	19.83	15.1
	11.81		223.3	125.16	42.89	59.58	37.66	13.02	12.83
	20.89		111.04	165.02	195.2	56.31	13.53	60.92	76.94
Albumin	67.736	165.77	43.684	72.024	31.524	32.744	23.262	12.659	12.664
	60.615		37.876	20.088	35.686	35.73	36.826	16.686	28.57
	58.107		28.791	45.781	19.476	48.559	26.853	24.581	22.75
	63.367		35.351	41.218	46.072	29.672	47.669	21.592	22.925
	84.262		48.684	38.017	38.54	27.549	28.247	28.738	17.069
IL10	22.8	1.69	1848.86	813.53	39.72	12.69	7.12	7.25	1.1
	1.1		785.14	29.3	15.42	1.1	4.44	1.1	3.66
	1.1		819	9.45	9.31	5.9	1.1	1.1	1.1
	67.91		826.99	16.43	14.12	5.5	3.66	1.1	6.84
	80.48		4.97	1.1	172.68	1.1	1.1	1.1	28.69
CXCL1	513.34	829.81	2611.18	1059.14	542.75	423.88	370.78	851.36	2623.11
	345.8		5181	1203.83	998.03	299.83	376.52	633.52	933.11
	382.22		1729.89	835.4	483.65	376.76	237.85	527.72	1955.66
	1009.95		3500.81	975.38	701.85	624.41	580.71	1352.41	1040.3
	720.25		775.29	299.75	346.24	276.34	149.23	495.6	617.82

## Sheet: Figure 3b
Raw data from proliferation assays of MSC treated wiith
PTS from patients 1 - 5 for indicted time points
	Patient 1	Patient 2	Patient 3	Patient 4	Patient 5
0	19346.8	11252.1	15591.1	6606.95	1868.97
4	10397	10307.2	14168.5	1185.44	1255.21
12	5213.62	3712.78	2736.86	2512.2	4299.22
24	2761.45	2985.84	5936.4	4850.46	7085.82
48	1710.22	5434.69	4552.32	2174.72	3063.87
120	1518.88	3497.49	9202.17	3628.06	2984.82
240	2502	6501.92	4013.99	2566.81	4137.81
		b

## Sheet: Figure 5 left
Raw data from cytokine measurements of cell culture supernatants from MSC treated with indicated agents (Il1b, PTCH, PTCL)
CCL2		6 h						24 h
	-	2889.6	1644.04	1198.55	2559.8	1652.75	1032.76	1995.75	1633.57	1208.08	1892.64	1506.31	1188.45
	IL1B	435.19	3159.68	2176.39				1916.71	1831.16	1556.08
	PTCH	5696.11	2968.52	2466.8				1979.48	1772.9	1756.54
	PTCL	5373.74	2844.56	2063.35				1952.45	1755.44	1638.73
IL6		6 h						24 h
	-	1002.51	1131.21	647.83	943.42	1056.37	662.81	1113.27	1255.69	988.95	1080.7	1202.15	970.2
	IL1B	773.79	5598.26	2372.64				2328.81	1977.19	1686.32
	PTCH	5111.99	3566.85	2826.17				2158.39	1946.84	1916.06
	PTCL	5685.34	3990.26	2064.86				2163.9	1981.68	1874.12
VEGFA		6 h						24 h
	-	136.98	141.86	126.76	136.13	135.56	132.24	205.09	226.93	197.45	214.28	224.01	191.93
	IL1B	105.86	156.5	148.34				417.26	503.45	256.07
	PTCH	151.36	152.01	145.8				391.49	495.84	292.32
	PTCL	139.92	141.86	136.84				337.55	395.64	235.24
IL10		6 h						24 h
	-	24.75	23.48	22.5	23.82	23.13	22.59	28.58	28.66	27.08	29.17	26.45	27.08
	IL1B	17.17	25	24				26.77	27.23	23.48
	PTCH	23.48	24	24.92				28.51	27.54	25.9
	PTCL	23.74	22.59	24.5				27.23	26.45	25.98
CXCL1		6 h						24 h
	-	598.63	567.76	514.69	557.31	560	514.37	611.67	702.56	553.92	641.57	663.71	552.04
	IL1B	800.65	5538.66	2917.83				2575.01	2327.38	1938.28
	PTCH	7000.01	3801.38	3171.07				2383.49	2426.9	2283.06
	PTCL	4958.41	3477.86	2558.02				2629.03	2383.65	2124.04

## Sheet: Figure 5 right
Raw data from cytokine measurements of cell culture
supernatants from MSC treated with PTS (indicated timepoints)
	AB-Serum	PTS 0h	PTS 4h	PTS 12h	PTS 24h	PTS 5d	PTS 10d
CCL2	676.29	526.74	406.07	575.32	561.75	387.87	504.81
	690.81	931.43	469.45	321.88	546.5	556.79	630.38
	800.44	721.47	709.35	357.88	527.17	637.97	629.77
	753.32	635.65	593.12	602.84	353.24	536.96	624.27
	802.76	707.93	535.84	622.19	613.8	549.15	441.74
	790.74
IL6	287.09	141.82	74.74	139.62	115.61	88.38	115.4
	297.24	240.65	111.68	79.98	179.5	86.06	68.18
	253.25	107.68	101.35	63.14	72	118.19	127.2
	219.77	129.48	129.15	98.6	55.04	69.6	162.9
	619.41	145.13	132.51	120.85	80.52	123.6	111.02
	616.16
VEGFA	75.05	32.85	26.3	25.81	46.25	26.3	53.47
	76.62	26.3	17.52	26.3	16.83	61.31	53.14
	67.71	59.65	26.3	26.3	26.3	26.3	10.89
	63.69	26.3	40.61	26.3	26.3	26.3	26.3
	59.19	26.3	26.3	39.42	26.3	26.3	21.63
	52.48
IL10	1.15	4.77	4.36	4.92	4.6	4.38	2.7
	1.42	242.28	1.74	4.83	4.12	2.05	3.61
	0.96	101.29	125.51	34.77	2.57	1.26	1
	0.67	188.06	8.91	10.65	1.5	0.34	2.5
	1.26	90.15	2.26	6.01	4.23	2.31	8.65
	1.02
CXCL1	652.97	376.71	426.65	329.81	266.08	388.7	684.75
	654.06	662.26	208.91	386.47	244.29	367.82	413.18
	513.52	1172.55	338.44	188.28	298.52	377.36	698.9
	498.91	643.93	374.63	285.55	149.01	423.12	390.89
	594.72	625.52	300.02	348.26	246.82	241.42	290.08
	577.69
